# Supplementary material for: Comparative transcriptome provides insights into gene regulation network associated with the resistance to Fusarium wilt in grafted wax gourd Benincasa hispida
Source: Front Plant Sci. 2023 Oct 27;14:1277500. doi: 10.3389/fpls.2023.1277500 (PMC10641703; doi:10.3389/fpls.2023.1277500)
Supplement: Supplementary file 3 [file Table_1.xlsx]

## Sheet: Table S1
Table S1: Disease level criteria
Disease level	Disease symptom of plant
0	Plant health, no symptoms of disease
1	The cotyledons of the plant exhibit obvious signs of disease
2	All cotyledons and one true leaf of the plant show signs of disease
3	The plant has cotyledons and two or more true leaves, but the growth point is not affected
4	All leaves of the plant showed signs of disease, while their growth points withered and died
