# Supplementary material for: Comparative transcriptome provides insights into gene regulation network associated with the resistance to Fusarium wilt in grafted wax gourd Benincasa hispida
Source: Front Plant Sci. 2023 Oct 27;14:1277500. doi: 10.3389/fpls.2023.1277500 (PMC10641703; doi:10.3389/fpls.2023.1277500)
Supplement: Supplementary file 4 [file Table_2.xlsx]

## Sheet: Sheet2
Table S2: qRT-PCR primers used in this study.
KO_ID	Gene_name	Forward primer	Reverse primer
K01979	18SrRNA	CTTCGGGATCGGAGTAATGA	GCGGAGTCCTAGAAGCAACA
K13420	FLS2	TTGACTTGGGCGAAGCAGAT	TGCAGCACCAAAGTCTCTAGG
K20536	MPK3	TACCTCCCCATCCTCGTCAG	GCCAACGCTTCTTCAACAG
K13413	MKK4	GGATGTGGAGGCACCGTTTA	AAGAACCTGGATTTCGCCGT
K13425	WRKY22	TCGAAAGCAAGTCGAACGGA	AACTTCTTCCGTGTGGTCCC
K15404	CER1	TGGAGGACAGATGGAGTGGT	CGAGTTGTCCGACGACAAGA
K15403	ACE	TGTTGGCATCTCCCCTTTCA	CTTTGGTTGCTTCCCTGTGG
K17991	PXG	GGCATCGTTTACCCTTGGGA	TTTGCCGCCACATACCTTCC
K13356	FAR	CTTGGGCATCCAAAGGGCTA	GCCTTCGATCCAACCAGGAA
