# Supplementary material for: Comparative transcriptome provides insights into gene regulation network associated with the resistance to Fusarium wilt in grafted wax gourd Benincasa hispida
Source: Front Plant Sci. 2023 Oct 27;14:1277500. doi: 10.3389/fpls.2023.1277500 (PMC10641703; doi:10.3389/fpls.2023.1277500)
Supplement: Supplementary file 5 [file Table_3.xlsx]

## Sheet: Table S3
Table S3：Statistic of RNA-seq data
Sample	RawData(bp)	BF_Q20(%)	BF_Q30(%)	BF_N(%)	BF_GC(%)	CleanData(bp)	AF_Q20(%)	AF_Q30(%)	AF_N(%)	AF_GC(%)
H2_1	5645959781	5500989719 (97.43%)	5242471740 (92.85%)	25478 (0.00%)	2528423228 (44.78%)	5629151248	5488797832 (97.51%)	5231962320 (92.94%)	18096 (0.00%)	2521345029 (44.79%)
H2_2	5270562742	5135005505 (97.43%)	4890760428 (92.79%)	25012 (0.00%)	2345174442 (44.50%)	5255872431	5124292514 (97.50%)	4881514732 (92.88%)	17737 (0.00%)	2339092132 (44.50%)
H2_3	5275836131	5138809422 (97.40%)	4892387656 (92.73%)	26431 (0.00%)	2352431593 (44.59%)	5261732660	5128629533 (97.47%)	4883644043 (92.81%)	17571 (0.00%)	2346527090 (44.60%)
H3_1	4757140550	4631518143 (97.36%)	4406432980 (92.63%)	22167 (0.00%)	2097663505 (44.10%)	4743266358	4621279754 (97.43%)	4397572800 (92.71%)	15557 (0.00%)	2091960476 (44.10%)
H3_2	4757068753	4642382375 (97.59%)	4437003503 (93.27%)	25884 (0.00%)	2085736000 (43.84%)	4742530040	4631539967 (97.66%)	4427536835 (93.36%)	17391 (0.00%)	2079855112 (43.86%)
H3_3	5317274972	5185692071 (97.53%)	4952295632 (93.14%)	29097 (0.00%)	2351737388 (44.23%)	5301191128	5173776213 (97.60%)	4941916863 (93.22%)	19026 (0.00%)	2345082383 (44.24%)
H4_1	5213446309	5092707139 (97.68%)	4870719871 (93.43%)	27429 (0.00%)	2316723110 (44.44%)	5201970435	5083608304 (97.72%)	4862629203 (93.48%)	18298 (0.00%)	2312178972 (44.45%)
H4_2	5051703370	4932148619 (97.63%)	4715413977 (93.34%)	27531 (0.00%)	2218482844 (43.92%)	5037726866	4921512884 (97.69%)	4706058127 (93.42%)	18626 (0.00%)	2212841391 (43.93%)
H4_3	5090520382	4970567120 (97.64%)	4752639359 (93.36%)	28155 (0.00%)	2230973471 (43.83%)	5076804079	4960133758 (97.70%)	4743473533 (93.43%)	18619 (0.00%)	2225433971 (43.84%)
HK_1	5465236012	5312343773 (97.20%)	5050282412 (92.41%)	37246 (0.00%)	2427944658 (44.43%)	5448651887	5300001603 (97.27%)	5039580607 (92.49%)	25648 (0.00%)	2421109023 (44.44%)
HK_2	5383399312	5228032019 (97.11%)	4964996913 (92.23%)	36114 (0.00%)	2374313424 (44.10%)	5366738407	5215548989 (97.18%)	4954156210 (92.31%)	24990 (0.00%)	2367577359 (44.12%)
HK_3	5949050525	5780572675 (97.17%)	5492744733 (92.33%)	39697 (0.00%)	2647453375 (44.50%)	5930508625	5766921458 (97.24%)	5480930558 (92.42%)	27170 (0.00%)	2639748598 (44.51%)
T2_1	5301218873	5172360656 (97.57%)	4943161947 (93.25%)	29173 (0.00%)	2398793598 (45.25%)	5286218377	5161271344 (97.64%)	4933506919 (93.33%)	19130 (0.00%)	2392522365 (45.26%)
T2_2	5822935666	5678987809 (97.53%)	5426705133 (93.20%)	31521 (0.00%)	2615493094 (44.92%)	5804905885	5665624412 (97.60%)	5415064442 (93.28%)	21265 (0.00%)	2607977669 (44.93%)
T2_3	5234961718	5103284386 (97.48%)	4865319788 (92.94%)	22785 (0.00%)	2350346337 (44.90%)	5221945903	5093542708 (97.54%)	4856862095 (93.01%)	16173 (0.00%)	2344975159 (44.91%)
T3_1	5367504593	5229227218 (97.42%)	4981506076 (92.81%)	25985 (0.00%)	2346627717 (43.72%)	5351689219	5217742132 (97.50%)	4971604578 (92.90%)	17398 (0.00%)	2340038169 (43.73%)
T3_2	5137722916	5004270199 (97.40%)	4765725058 (92.76%)	25047 (0.00%)	2243595355 (43.67%)	5122743468	4993387532 (97.47%)	4756354159 (92.85%)	17450 (0.00%)	2237402788 (43.68%)
T3_3	5307758425	5170085370 (97.41%)	4921014497 (92.71%)	26502 (0.00%)	2325366008 (43.81%)	5294011041	5159983229 (97.47%)	4912294956 (92.79%)	18210 (0.00%)	2319728275 (43.82%)
T4_1	5651415203	5505738347 (97.42%)	5241232191 (92.74%)	26285 (0.00%)	2463139191 (43.58%)	5637275171	5495409607 (97.48%)	5232346909 (92.82%)	18246 (0.00%)	2457243428 (43.59%)
T4_2	5305661135	5166236494 (97.37%)	4913955226 (92.62%)	25707 (0.00%)	2338848947 (44.08%)	5293351505	5157117677 (97.43%)	4906084232 (92.68%)	17112 (0.00%)	2333726569 (44.09%)
T4_3	5697606247	5552301110 (97.45%)	5285697784 (92.77%)	27430 (0.00%)	2504297245 (43.95%)	5685054267	5543006760 (97.50%)	5277650114 (92.83%)	18791 (0.00%)	2499095827 (43.96%)
TK_1	5525341343	5347225429 (96.78%)	5057253144 (91.53%)	36708 (0.00%)	2464172030 (44.60%)	5507098049	5334016048 (96.86%)	5045964671 (91.63%)	25524 (0.00%)	2456445291 (44.61%)
TK_2	5510738779	5335816698 (96.83%)	5046307317 (91.57%)	36487 (0.00%)	2449211222 (44.44%)	5493792355	5323435842 (96.90%)	5035689594 (91.66%)	24913 (0.00%)	2442134646 (44.45%)
TK_3	5701033013	5533959730 (97.07%)	5253032902 (92.14%)	38184 (0.00%)	2529434249 (44.37%)	5684024804	5521238221 (97.14%)	5242011025 (92.22%)	26483 (0.00%)	2522531916 (44.38%)
