# Supplementary material for: Comparative transcriptome provides insights into gene regulation network associated with the resistance to Fusarium wilt in grafted wax gourd Benincasa hispida
Source: Front Plant Sci. 2023 Oct 27;14:1277500. doi: 10.3389/fpls.2023.1277500 (PMC10641703; doi:10.3389/fpls.2023.1277500)
Supplement: Supplementary file 6 [file Table_4.xlsx]

## Sheet: Table S4
Table S4: The total mapping rate of all the samples mapped to the reference genome
Sample	Total	Unmapped(%)	Unique_Mapped(%)	Multiple_Mapped(%)	Total_Mapped(%)
H1_1	33321680	1217421 (3.65%)	31488973 (94.50%)	615286 (1.85%)	32104259 (96.35%)
H1_2	34493722	1220161 (3.54%)	32684877 (94.76%)	588684 (1.71%)	33273561 (96.46%)
H1_3	38349108	1349876 (3.52%)	36290184 (94.63%)	709048 (1.85%)	36999232 (96.48%)
H2_1	40140930	1025279 (2.55%)	38439132 (95.76%)	676519 (1.69%)	39115651 (97.45%)
H2_2	37465152	932261 (2.49%)	35891663 (95.80%)	641228 (1.71%)	36532891 (97.51%)
H2_3	37487920	986539 (2.63%)	35893175 (95.75%)	608206 (1.62%)	36501381 (97.37%)
H3_1	33840214	1857944 (5.49%)	31395077 (92.77%)	587193 (1.74%)	31982270 (94.51%)
H3_2	33826582	1737868 (5.14%)	31506532 (93.14%)	582182 (1.72%)	32088714 (94.86%)
H3_3	37832870	2729063 (7.21%)	34527099 (91.26%)	576708 (1.52%)	35103807 (92.79%)
H4_1	37063146	1357301 (3.66%)	35034572 (94.53%)	671273 (1.81%)	35705845 (96.34%)
H4_2	35925774	1861585 (5.18%)	33426886 (93.04%)	637303 (1.77%)	34064189 (94.82%)
H4_3	36206650	1937940 (5.35%)	33549268 (92.66%)	719442 (1.99%)	34268710 (94.65%)
HK_1	38857948	1921181 (4.94%)	36274395 (93.35%)	662372 (1.70%)	36936767 (95.06%)
HK_2	38289526	1910688 (4.99%)	35751157 (93.37%)	627681 (1.64%)	36378838 (95.01%)
HK_3	42271328	3079742 (7.29%)	38447283 (90.95%)	744303 (1.76%)	39191586 (92.71%)
T1_1	41721650	1250673 (3.00%)	39723444 (95.21%)	747533 (1.79%)	40470977 (97.00%)
T1_2	37878924	1230076 (3.25%)	35999661 (95.04%)	649187 (1.71%)	36648848 (96.75%)
T1_3	36130800	1156457 (3.20%)	34330008 (95.02%)	644335 (1.78%)	34974343 (96.80%)
T2_1	37691366	1213115 (3.22%)	35868548 (95.16%)	609703 (1.62%)	36478251 (96.78%)
T2_2	41424920	1509903 (3.64%)	39278665 (94.82%)	636352 (1.54%)	39915017 (96.36%)
T2_3	37220194	982115 (2.64%)	35593910 (95.63%)	644169 (1.73%)	36238079 (97.36%)
T3_1	38133206	1121804 (2.94%)	36349206 (95.32%)	662196 (1.74%)	37011402 (97.06%)
T3_2	36508938	1060438 (2.90%)	34824311 (95.39%)	624189 (1.71%)	35448500 (97.10%)
T3_3	37713774	1423932 (3.78%)	35657027 (94.55%)	632815 (1.68%)	36289842 (96.22%)
T4_1	40157258	1211186 (3.02%)	38274758 (95.31%)	671314 (1.67%)	38946072 (96.98%)
T4_2	37693944	1174178 (3.12%)	35859318 (95.13%)	660448 (1.75%)	36519766 (96.88%)
T4_3	40475704	1188177 (2.94%)	38582118 (95.32%)	705409 (1.74%)	39287527 (97.06%)
TK_1	39250852	1859974 (4.74%)	36785822 (93.72%)	605056 (1.54%)	37390878 (95.26%)
TK_2	39146892	1851118 (4.73%)	36673587 (93.68%)	622187 (1.59%)	37295774 (95.27%)
TK_3	40532814	1829196 (4.51%)	38019379 (93.80%)	684239 (1.69%)	38703618 (95.49%)
