# Supplementary material for: Comparative transcriptome provides insights into gene regulation network associated with the resistance to Fusarium wilt in grafted wax gourd Benincasa hispida
Source: Front Plant Sci. 2023 Oct 27;14:1277500. doi: 10.3389/fpls.2023.1277500 (PMC10641703; doi:10.3389/fpls.2023.1277500)
Supplement: Supplementary file 7 [file Table_5.xlsx]

## Sheet: Table S5
Table S5: The number of DEGs at different time points in the grafted (H) and original (T) wax gourd.
	UP	DOWN
HK-vs-H2	1726	5228
H2-vs-H3	3649	1225
H3-vs-H4	2119	1175
TK-vs-T2	1705	3443
T2-vs-T3	2197	1485
T3-vs-T4	2298	911
TK-vs-HK	307	836
T2-vs-H2	749	1817
T3-vs-H3	592	571
T4-vs-H4	897	1804
