# Supplementary material for: Comparative transcriptome provides insights into gene regulation network associated with the resistance to Fusarium wilt in grafted wax gourd Benincasa hispida
Source: Front Plant Sci. 2023 Oct 27;14:1277500. doi: 10.3389/fpls.2023.1277500 (PMC10641703; doi:10.3389/fpls.2023.1277500)
Supplement: Supplementary file 8 [file Table_6.xlsx]

## Sheet: Sheet1
Table S6: Selected genes in trends in wax gourd across different stages
id	ko	profile_h	profile_t	Symbol	Description	passway
MSTRG.10104	K01930	down_up	up	FPGS1	folylpolyglutamate synthase isoform X1 [Benincasa hispida]	ko01100//Metabolic pathways;ko00790//Folate biosynthesis
MSTRG.10235	K02924	down_back	down	--	60S ribosomal protein L39-3 isoform X1 [Quercus lobata]	ko03010//Ribosome
MSTRG.10439	K10756	down	down_back	RFC5	Replication factor C subunit 3 [Cucurbita argyrosperma subsp. argyrosperma] [Cucurbita argyrosperma]	ko03420//Nucleotide excision repair;ko03030//DNA replication;ko03430//Mismatch repair
MSTRG.10440	K10756	down	down_back	RFC3	replication factor C subunit 3 [Momordica charantia]	ko03420//Nucleotide excision repair;ko03030//DNA replication;ko03430//Mismatch repair
MSTRG.10763	K01255	down_back	up	LAP	leucine aminopeptidase 1 [Cucumis sativus]	ko01100//Metabolic pathways;ko00480//Glutathione metabolism
MSTRG.11339	K19642	down	down_back	GALUR	LOW QUALITY PROTEIN: D-galacturonate reductase-like [Benincasa hispida]	ko00053//Ascorbate and aldarate metabolism
MSTRG.11377	K14568	down_back	down_up	NEP1	ribosomal RNA small subunit methyltransferase nep-1-like [Benincasa hispida]	ko03008//Ribosome biogenesis in eukaryotes
MSTRG.11378	K14568	down_back	up	--	PREDICTED: ribosomal RNA small subunit methyltransferase NEP1-like [Cucumis melo]	ko03008//Ribosome biogenesis in eukaryotes
MSTRG.11441	K10728	down_back	up	--	gag/pol protein [Cucumis melo var. makuwa] [Cucumis melo]	ko03440//Homologous recombination
MSTRG.13114	K00981	down	down_back	CDS2	phosphatidate cytidylyltransferase 1 isoform X2 [Cucumis sativus]	ko01100//Metabolic pathways;ko01110//Biosynthesis of secondary metabolites;ko00564//Glycerophospholipid metabolism;ko04070//Phosphatidylinositol signaling system
MSTRG.13805	K10728	down	down_back	--	gag/pol protein [Cucumis melo var. makuwa] [Cucumis melo]	ko03440//Homologous recombination
MSTRG.14239	K04124	down	up_down	LE	gibberellin 3-beta-dioxygenase 2-like [Cucumis melo var. makuwa] [Cucumis melo]	ko01100//Metabolic pathways;ko01110//Biosynthesis of secondary metabolites;ko00904//Diterpenoid biosynthesis
MSTRG.14575	K01904	down_up	up	4CL2	4-coumarate--CoA ligase 1-like [Cucumis melo var. makuwa] [Cucumis melo]	ko01100//Metabolic pathways;ko01110//Biosynthesis of secondary metabolites;ko00940//Phenylpropanoid biosynthesis;ko00130//Ubiquinone and other terpenoid-quinone biosynthesis
MSTRG.14755	K02210	down_back	down	MCM7	DNA replication licensing factor MCM7 [Benincasa hispida]	ko03030//DNA replication
MSTRG.15886	K12896	down	down_back	RSZP21	serine/arginine-rich splicing factor RSZ22-like [Tripterygium wilfordii]	ko03040//Spliceosome
MSTRG.16130	K10728	down	up_back	--	gag/pol protein [Cucumis melo var. makuwa] [Cucumis melo]	ko03440//Homologous recombination
MSTRG.16750	K08341	down	down_back	ATG8B	autophagy-related protein 8f [Hevea brasiliensis]	ko04136//Autophagy - other
MSTRG.1735	K01051	down	up_back	PME53	probable pectinesterase 53 [Cucumis sativus]	ko01100//Metabolic pathways;ko00040//Pentose and glucuronate interconversions
MSTRG.17588	K20729	up_back	down_back	EPF1	Protein EPIDERMAL PATTERNING FACTOR 1, partial [Cucurbita argyrosperma subsp. argyrosperma] [Cucurbita argyrosperma]	ko04016//MAPK signaling pathway - plant
MSTRG.17638	K14487	up_back	up	GH3.6	indole-3-acetic acid-amido synthetase GH3.6-like [Benincasa hispida]	ko04075//Plant hormone signal transduction
MSTRG.17850	K13260	down_up	up	CYP81Q32	cytochrome P450 81Q32-like [Benincasa hispida]	ko01110//Biosynthesis of secondary metabolites;ko00943//Isoflavonoid biosynthesis
MSTRG.1809	K02977	down	up	UBI3	DNA-directed RNA polymerase III subunit 2, partial [Cucurbita argyrosperma subsp. sororia] [Cucurbita argyrosperma]	ko03010//Ribosome
MSTRG.18165	K14488	up	up_back	SAUR24	auxin-responsive protein SAUR24-like [Benincasa hispida]	ko04075//Plant hormone signal transduction
MSTRG.18992	K15803	up_back	down_back	QHS1	(+)-gamma-cadinene synthase-like [Cucurbita pepo subsp. pepo] [Cucurbita pepo]	ko00909//Sesquiterpenoid and triterpenoid biosynthesis
MSTRG.19012	K10046	up_back	down	GME-2	GDP-D-mannose-3',5'-epimerase, partial [Rosa roxburghii]	ko01100//Metabolic pathways;ko01110//Biosynthesis of secondary metabolites;ko00520//Amino sugar and nucleotide sugar metabolism;ko00053//Ascorbate and aldarate metabolism
MSTRG.19197	K10601	down_back	up	HRD1B	ERAD-associated E3 ubiquitin-protein ligase HRD1B-like [Benincasa hispida]	ko04141//Protein processing in endoplasmic reticulum;ko04120//Ubiquitin mediated proteolysis
MSTRG.20416	K09680	down	down_back	--	pantothenate kinase 1-like [Benincasa hispida]	ko01100//Metabolic pathways;ko00770//Pantothenate and CoA biosynthesis
MSTRG.20828	K13447	up	up_back	RBOHA	Respiratory burst oxidase-like protein F, partial [Cucurbita argyrosperma subsp. sororia] [Cucurbita argyrosperma]	ko04626//Plant-pathogen interaction;ko04016//MAPK signaling pathway - plant
MSTRG.20942	K05605	down_back	down	--	3-hydroxyisobutyryl-CoA hydrolase-like protein 5 [Momordica charantia]	ko01100//Metabolic pathways;ko01200//Carbon metabolism;ko00280//Valine, leucine and isoleucine degradation;ko00410//beta-Alanine metabolism;ko00640//Propanoate metabolism
MSTRG.21398	K15404	up_back	up	GL1-4	Very-long-chain aldehyde decarbonylase CER1, partial [Cucurbita argyrosperma subsp. sororia] [Cucurbita argyrosperma]	ko01110//Biosynthesis of secondary metabolites;ko00073//Cutin, suberine and wax biosynthesis
MSTRG.21692	K10728	up	down_back	--	retrovirus-related pol polyprotein from transposon tnt 1-94 [Cucumis melo var. makuwa] [Cucumis melo]	ko03440//Homologous recombination
MSTRG.22675	K02965	down	down_back	RPS19	ribosomal protein S19 [Citrullus lanatus]	ko03010//Ribosome
MSTRG.22685	K00895	down_back	up	PFP-BETA	pyrophosphate--fructose 6-phosphate 1-phosphotransferase subunit beta-like isoform X1 [Benincasa hispida]	ko01100//Metabolic pathways;ko01110//Biosynthesis of secondary metabolites;ko00010//Glycolysis / Gluconeogenesis;ko00051//Fructose and mannose metabolism;ko00030//Pentose phosphate pathway
MSTRG.2275	K03353	down_up	down_back	APC6	anaphase-promoting complex subunit 6 [Momordica charantia]	ko04120//Ubiquitin mediated proteolysis
MSTRG.23352	K00895	down	down_back	PFP-BETA1	protein SAND [Cucumis melo var. makuwa] [Cucumis melo]	ko01100//Metabolic pathways;ko01110//Biosynthesis of secondary metabolites;ko00010//Glycolysis / Gluconeogenesis;ko00051//Fructose and mannose metabolism;ko00030//Pentose phosphate pathway
MSTRG.2463	K07512	down	up	At3g45770	enoyl-[acyl-carrier-protein] reductase, mitochondrial [Benincasa hispida]	ko01100//Metabolic pathways;ko01212//Fatty acid metabolism;ko00061//Fatty acid biosynthesis;ko00062//Fatty acid elongation
MSTRG.3091	K01191	down_back	up	At3g26720	probable alpha-mannosidase At5g13980 isoform X3 [Cucurbita pepo subsp. pepo] [Cucurbita pepo]	ko00511//Other glycan degradation
MSTRG.5577	K03426	down_back	up	ZHD1	PREDICTED: nudix hydrolase 19, chloroplastic-like [Cucumis melo]	ko01100//Metabolic pathways;ko04146//Peroxisome;ko00760//Nicotinate and nicotinamide metabolism
MSTRG.6345	K14498	down_back	down_up	SRK2H	serine/threonine-protein kinase SRK2A isoform X1 [Cucumis sativus]	ko04075//Plant hormone signal transduction;ko04016//MAPK signaling pathway - plant
MSTRG.6353	K14498	down	down_back	SRK2G	serine/threonine-protein kinase SRK2A-like [Populus alba]	ko04075//Plant hormone signal transduction;ko04016//MAPK signaling pathway - plant
MSTRG.7689	K01610	down	up	PCK	PREDICTED: phosphoenolpyruvate carboxykinase [ATP] [Cucumis melo]	ko01100//Metabolic pathways;ko01110//Biosynthesis of secondary metabolites;ko01200//Carbon metabolism;ko00010//Glycolysis / Gluconeogenesis;ko00620//Pyruvate metabolism;ko00710//Carbon fixation in photosynthetic organisms;ko00020//Citrate cycle (TCA cycle)
MSTRG.8530	K10046	down	up_back	GME-2	GDP-mannose 3,5-epimerase, partial [Vitis vinifera]	ko01100//Metabolic pathways;ko01110//Biosynthesis of secondary metabolites;ko00520//Amino sugar and nucleotide sugar metabolism;ko00053//Ascorbate and aldarate metabolism
MSTRG.8887	K11778	down_back	down_up	At2g17570	dehydrodolichyl diphosphate synthase CPT3-like [Benincasa hispida]	ko01110//Biosynthesis of secondary metabolites;ko00900//Terpenoid backbone biosynthesis
MSTRG.8941	K18368	down	down_back	SAC3	caffeoylshikimate esterase [Benincasa hispida]	ko01100//Metabolic pathways;ko01110//Biosynthesis of secondary metabolites;ko00940//Phenylpropanoid biosynthesis
ncbi_120066976	K09843	up_back	down	CYP707A1	XP_022931288.1 abscisic acid 8'-hydroxylase 1-like [Cucurbita moschata]	ko00906//Carotenoid biosynthesis
ncbi_120066993	K01194	down_back	up	Os10g0521000	XP_004143867.2 probable trehalase [Cucumis sativus]	ko01100//Metabolic pathways;ko01110//Biosynthesis of secondary metabolites;ko00500//Starch and sucrose metabolism
ncbi_120067030	K00276	down_back	up_back	At1g62810	XP_004147579.1 primary amine oxidase [Cucumis sativus]	ko01100//Metabolic pathways;ko01110//Biosynthesis of secondary metabolites;ko00260//Glycine, serine and threonine metabolism;ko00410//beta-Alanine metabolism;ko00360//Phenylalanine metabolism;ko00350//Tyrosine metabolism;ko00960//Tropane, piperidine and pyridine alkaloid biosynthesis;ko00950//Isoquinoline alkaloid biosynthesis
ncbi_120067038	K15404	down	down_back	CER1	XP_004133955.1 very-long-chain aldehyde decarbonylase CER1 [Cucumis sativus]	ko01110//Biosynthesis of secondary metabolites;ko00073//Cutin, suberine and wax biosynthesis
ncbi_120067075	K08269	down	down_back	ATG1A	XP_008459816.1 PREDICTED: serine/threonine-protein kinase ATG1a isoform X5 [Cucumis melo]	ko04136//Autophagy - other
ncbi_120067078	K03283	down_back	up	HSP70	XP_022969789.1 stromal 70 kDa heat shock-related protein, chloroplastic [Cucurbita maxima]	ko04141//Protein processing in endoplasmic reticulum;ko03040//Spliceosome;ko04144//Endocytosis
ncbi_120067081	K01251	down_back	down	SAHH1	KGN61486.1 hypothetical protein Csa_006372 [Cucumis sativus]	ko01100//Metabolic pathways;ko00270//Cysteine and methionine metabolism
ncbi_120067112	K18368	up_back	up	CSE	XP_008447481.1 PREDICTED: caffeoylshikimate esterase [Cucumis melo]	ko01100//Metabolic pathways;ko01110//Biosynthesis of secondary metabolites;ko00940//Phenylpropanoid biosynthesis
ncbi_120067141	K03847	down	down_back	ALG12	XP_008460077.1 PREDICTED: dol-P-Man:Man(7)GlcNAc(2)-PP-Dol alpha-1,6-mannosyltransferase isoform X1 [Cucumis melo]	ko01100//Metabolic pathways;ko00510//N-Glycan biosynthesis;ko00513//Various types of N-glycan biosynthesis
ncbi_120067152	K14544	down	down_up	Nol6	XP_008459772.1 PREDICTED: nucleolar protein 6 isoform X2 [Cucumis melo]	ko03008//Ribosome biogenesis in eukaryotes
ncbi_120067185	K15542	down_back	down_up	FY	XP_004140291.2 flowering time control protein FY [Cucumis sativus]	ko03015//mRNA surveillance pathway
ncbi_120067201	K14489	down_back	up_back	AHK4	XP_008466985.1 PREDICTED: histidine kinase 4-like [Cucumis melo]	ko04075//Plant hormone signal transduction
ncbi_120067206	K02996	down_back	down_up	RPS9M	XP_022159800.1 28S ribosomal protein S9, mitochondrial [Momordica charantia]	ko03010//Ribosome
ncbi_120067216	K12133	up_back	up_down	LHY	XP_008459822.1 PREDICTED: protein LHY-like isoform X1 [Cucumis melo]	ko04712//Circadian rhythm - plant
ncbi_120067218	K00411	down_back	down_up	FES1	XP_008465498.1 PREDICTED: cytochrome b-c1 complex subunit Rieske-4, mitochondrial-like [Cucumis melo]	ko01100//Metabolic pathways;ko00190//Oxidative phosphorylation
ncbi_120067246	K01662	down	up_down	TKT2	XP_008458506.1 PREDICTED: probable 1-deoxy-D-xylulose-5-phosphate synthase, chloroplastic [Cucumis melo]	ko01100//Metabolic pathways;ko01110//Biosynthesis of secondary metabolites;ko00900//Terpenoid backbone biosynthesis;ko00730//Thiamine metabolism
ncbi_120067271	K10527	up_back	up	MFP2	XP_008458439.1 PREDICTED: glyoxysomal fatty acid beta-oxidation multifunctional protein MFP-a [Cucumis melo]	ko01100//Metabolic pathways;ko01110//Biosynthesis of secondary metabolites;ko01212//Fatty acid metabolism;ko00592//alpha-Linolenic acid metabolism;ko00071//Fatty acid degradation
ncbi_120067277	K08679	down_back	down	GAE6	KAA0033338.1 UDP-glucuronate 4-epimerase 6 [Cucumis melo var. makuwa] [Cucumis melo]	ko01100//Metabolic pathways;ko00520//Amino sugar and nucleotide sugar metabolism
ncbi_120067294	K05894	down_back	up_down	OPR2	XP_004150154.1 12-oxophytodienoate reductase 2 [Cucumis sativus]	ko01100//Metabolic pathways;ko01110//Biosynthesis of secondary metabolites;ko00592//alpha-Linolenic acid metabolism
ncbi_120067301	K22133	up	down_back	AAE3	XP_004143916.1 oxalate--CoA ligase [Cucumis sativus]	ko01100//Metabolic pathways;ko00630//Glyoxylate and dicarboxylate metabolism
ncbi_120067305	K12598	down	down_back	MTR4	XP_008458145.1 PREDICTED: DExH-box ATP-dependent RNA helicase DExH9 [Cucumis melo]	ko03018//RNA degradation
ncbi_120067308	K13448	down_back	up	CML28	XP_016902062.1 PREDICTED: polcalcin Bra n 2-like [Cucumis melo]	ko04626//Plant-pathogen interaction
ncbi_120067319	K03575	down_back	down_up	MYH	XP_004140565.2 adenine DNA glycosylase isoform X1 [Cucumis sativus]	ko03410//Base excision repair
ncbi_120067330	K14488	down_up	up	SAUR71	XP_004140543.1 protein SMALL AUXIN UP-REGULATED RNA 10 [Cucumis sativus]	ko04075//Plant hormone signal transduction
ncbi_120067351	K10838	down	down_back	RAD4	XP_011655233.1 DNA repair protein RAD4 isoform X2 [Cucumis sativus]	ko03420//Nucleotide excision repair
ncbi_120067381	K04706	down_back	down_up	PIAL2	KAA0042718.1 E4 SUMO-protein ligase PIAL2 isoform X1 [Cucumis melo var. makuwa] [Cucumis melo]	ko04120//Ubiquitin mediated proteolysis
ncbi_120067563	K12947	down_back	up	At2g39960	KAA0037360.1 putative signal peptidase complex subunit 2 [Cucumis melo var. makuwa] [Cucumis melo]	ko03060//Protein export
ncbi_120067612	K13422	down_back	up	BHLH14	XP_004140617.1 transcription factor MYC2 [Cucumis sativus]	ko04075//Plant hormone signal transduction;ko04016//MAPK signaling pathway - plant
ncbi_120067707	K00928	down	up_down	AK2	XP_008465546.1 PREDICTED: aspartokinase 2, chloroplastic-like isoform X2 [Cucumis melo]	ko01100//Metabolic pathways;ko01110//Biosynthesis of secondary metabolites;ko01230//Biosynthesis of amino acids;ko00270//Cysteine and methionine metabolism;ko00260//Glycine, serine and threonine metabolism;ko01210//2-Oxocarboxylic acid metabolism;ko00300//Lysine biosynthesis;ko00261//Monobactam biosynthesis
ncbi_120067869	K10527	up_down	up_back	MFP2	XP_023547607.1 glyoxysomal fatty acid beta-oxidation multifunctional protein MFP-a-like [Cucurbita pepo subsp. pepo] [Cucurbita pepo]	ko01100//Metabolic pathways;ko01110//Biosynthesis of secondary metabolites;ko01212//Fatty acid metabolism;ko00592//alpha-Linolenic acid metabolism;ko00071//Fatty acid degradation
ncbi_120067870	K00430	down_up	up	pod	XP_008467328.1 PREDICTED: peroxidase 2-like [Cucumis melo]	ko01100//Metabolic pathways;ko01110//Biosynthesis of secondary metabolites;ko00940//Phenylpropanoid biosynthesis
ncbi_120067879	K01183	up_down	up_back	SE2	KAA0057509.1 acidic endochitinase-like [Cucumis melo var. makuwa] [Cucumis melo]	ko01100//Metabolic pathways;ko00520//Amino sugar and nucleotide sugar metabolism
ncbi_120067890	K01649	down	down_back	IPMS2	TYK01483.1 2-isopropylmalate synthase 2 [Cucumis melo var. makuwa] [Cucumis melo]	ko01100//Metabolic pathways;ko01110//Biosynthesis of secondary metabolites;ko01230//Biosynthesis of amino acids;ko00620//Pyruvate metabolism;ko01210//2-Oxocarboxylic acid metabolism;ko00290//Valine, leucine and isoleucine biosynthesis
ncbi_120067916	K13448	down	down_back	CML25	XP_011655449.1 probable calcium-binding protein CML25 [Cucumis sativus]	ko04626//Plant-pathogen interaction
ncbi_120067933	K01179	down	down_back	--	KAA0055112.1 major extracellular endoglucanase-like [Cucumis melo var. makuwa] [Cucumis melo]	ko01100//Metabolic pathways;ko00500//Starch and sucrose metabolism
ncbi_120067936	K13448	up	down	CML19	XP_004150479.1 probable calcium-binding protein CML31 [Cucumis sativus]	ko04626//Plant-pathogen interaction
ncbi_120067947	K01785	down_back	down	GALM	KGN46963.1 hypothetical protein Csa_020978 [Cucumis sativus]	ko01100//Metabolic pathways;ko01110//Biosynthesis of secondary metabolites;ko00010//Glycolysis / Gluconeogenesis;ko00052//Galactose metabolism
ncbi_120067948	K13421	down	down_back	PYRE-F	XP_004143753.1 uridine 5'-monophosphate synthase [Cucumis sativus]	ko01100//Metabolic pathways;ko00240//Pyrimidine metabolism
ncbi_120067953	K05282	up_down	up	GA20OX1	XP_004143646.1 gibberellin 20 oxidase 1-D [Cucumis sativus]	ko01100//Metabolic pathways;ko01110//Biosynthesis of secondary metabolites;ko00904//Diterpenoid biosynthesis
ncbi_120067968	K09840	down_back	down_up	NCED6	XP_008460725.1 PREDICTED: 9-cis-epoxycarotenoid dioxygenase NCED6, chloroplastic [Cucumis melo]	ko01100//Metabolic pathways;ko01110//Biosynthesis of secondary metabolites;ko00906//Carotenoid biosynthesis
ncbi_120067982	K00001	up_down	up	At1g64710	XP_008437452.1 PREDICTED: alcohol dehydrogenase-like 4 [Cucumis melo]	ko01100//Metabolic pathways;ko01110//Biosynthesis of secondary metabolites;ko00010//Glycolysis / Gluconeogenesis;ko00071//Fatty acid degradation;ko00350//Tyrosine metabolism
ncbi_120068016	K15889	up_back	up	ICME	XP_011651365.1 isoprenylcysteine alpha-carbonyl methylesterase ICME isoform X1 [Cucumis sativus]	ko01100//Metabolic pathways;ko01110//Biosynthesis of secondary metabolites;ko00900//Terpenoid backbone biosynthesis
ncbi_120068030	K22013	up_back	up	SGR	XP_022958242.1 protein STAY-GREEN, chloroplastic-like [Cucurbita moschata]	ko01110//Biosynthesis of secondary metabolites;ko00860//Porphyrin metabolism
ncbi_120068054	K14488	up	down_up	SAUR36	XP_008458152.1 PREDICTED: auxin-responsive protein SAUR36-like [Cucumis melo]	ko04075//Plant hormone signal transduction
ncbi_120068083	K02734	down_up	down_back	PBD1	XP_008438650.1 PREDICTED: proteasome subunit beta type-2-A [Cucumis melo]	ko03050//Proteasome
ncbi_120068093	K22133	down_back	up	AAE3	XP_004152384.1 oxalate--CoA ligase [Cucumis sativus]	ko01100//Metabolic pathways;ko00630//Glyoxylate and dicarboxylate metabolism
ncbi_120068119	K02877	down_back	down_up	SB62	XP_022141052.1 60S ribosomal protein L15-2 [Momordica charantia]	ko03010//Ribosome
ncbi_120068130	K10534	up	down_back	NIA1	NP_001267688.1 nitrate reductase [NAD(P)H]-like [Cucumis sativus]	ko01100//Metabolic pathways;ko00910//Nitrogen metabolism
ncbi_120068144	K13034	up_down	up_back	CAS1	XP_004138495.1 bifunctional L-3-cyanoalanine synthase/cysteine synthase 1, mitochondrial [Cucumis sativus]	ko01100//Metabolic pathways;ko01110//Biosynthesis of secondary metabolites;ko01200//Carbon metabolism;ko01230//Biosynthesis of amino acids;ko00270//Cysteine and methionine metabolism;ko00460//Cyanoamino acid metabolism;ko00920//Sulfur metabolism
ncbi_120068151	K13448	down_back	up	OLE3	XP_016902555.1 PREDICTED: polcalcin Ole e 3 [Cucumis melo]	ko04626//Plant-pathogen interaction
ncbi_120068171	K01634	up_back	up	DPL1	XP_004140539.1 sphingosine-1-phosphate lyase isoform X1 [Cucumis sativus]	ko01100//Metabolic pathways;ko00600//Sphingolipid metabolism
ncbi_120068232	K11883	down_back	down_up	NOB1	XP_004143919.1 RNA-binding protein NOB1 [Cucumis sativus]	ko03008//Ribosome biogenesis in eukaryotes
ncbi_120068238	K01051	up	up_back	PME13	KGN49779.1 hypothetical protein Csa_017783 [Cucumis sativus]	ko01100//Metabolic pathways;ko00040//Pentose and glucuronate interconversions
ncbi_120068256	K00432	down_up	down_back	GPX6	KAA0042767.1 putative phospholipid hydroperoxide glutathione peroxidase [Cucumis melo var. makuwa] [Cucumis melo]	ko01100//Metabolic pathways;ko00480//Glutathione metabolism;ko00590//Arachidonic acid metabolism
ncbi_120068274	K11426	down	down_back	ASHR1	XP_011655177.1 histone-lysine N-methyltransferase ASHR1 [Cucumis sativus]	ko01100//Metabolic pathways;ko00310//Lysine degradation
ncbi_120068282	K01873	down_back	down_up	TWN2	TYK00287.1 valine--tRNA ligase [Cucumis melo var. makuwa] [Cucumis melo]	ko00970//Aminoacyl-tRNA biosynthesis
ncbi_120068299	K13280	down	down_back	Sec11a	XP_022991588.1 signal peptidase complex catalytic subunit SEC11A-like [Cucurbita maxima]	ko03060//Protein export
ncbi_120068301	K00430	down_back	up	PER24	XP_008458503.1 PREDICTED: peroxidase 24 [Cucumis melo]	ko01100//Metabolic pathways;ko01110//Biosynthesis of secondary metabolites;ko00940//Phenylpropanoid biosynthesis
ncbi_120068304	K00475	up_back	down_back	F3H	XP_008459735.1 PREDICTED: naringenin,2-oxoglutarate 3-dioxygenase-like [Cucumis melo]	ko01100//Metabolic pathways;ko01110//Biosynthesis of secondary metabolites;ko00941//Flavonoid biosynthesis
ncbi_120068308	K14563	down_back	down_up	FIB2	XP_022984980.1 probable mediator of RNA polymerase II transcription subunit 36b [Cucurbita maxima]	ko03008//Ribosome biogenesis in eukaryotes
ncbi_120068315	K14484	down_up	down	AUX22	XP_004149851.2 auxin-induced protein 22A [Cucumis sativus]	ko04075//Plant hormone signal transduction
ncbi_120068326	K13993	down_up	up	HSP22	ADU55784.1 HSP25.5 [Citrullus lanatus]	ko04141//Protein processing in endoplasmic reticulum
ncbi_120068375	K06689	down_up	down_back	UBC10	XP_004145921.1 ubiquitin-conjugating enzyme E2 10 [Cucumis sativus]	ko04141//Protein processing in endoplasmic reticulum;ko04120//Ubiquitin mediated proteolysis
ncbi_120068389	K04506	down_up	down_back	SINAT3	XP_022929797.1 E3 ubiquitin-protein ligase SINAT3-like [Cucurbita moschata]	ko04120//Ubiquitin mediated proteolysis
ncbi_120068396	K02952	down_back	up	RPS13	KAA0047502.1 30S ribosomal protein S13 [Cucumis melo var. makuwa] [Cucumis melo]	ko03010//Ribosome
ncbi_120068398	K02992	down	up_back	rps7-A	YP_009004087.1 ribosomal protein S7 [Cucumis hystrix]	ko03010//Ribosome
ncbi_120068446	K12486	down	down_back	AGD11	XP_008465595.1 PREDICTED: probable ADP-ribosylation factor GTPase-activating protein AGD11 isoform X1 [Cucumis melo]	ko04144//Endocytosis
ncbi_120068454	K02692	down_back	down	psaD	XP_008438687.1 PREDICTED: photosystem I reaction center subunit II, chloroplastic [Cucumis melo]	ko01100//Metabolic pathways;ko00195//Photosynthesis
ncbi_120068459	K15404	down_back	down_up	CER1	XP_004153200.1 very-long-chain aldehyde decarbonylase CER1 [Cucumis sativus]	ko01110//Biosynthesis of secondary metabolites;ko00073//Cutin, suberine and wax biosynthesis
ncbi_120068462	K02940	down	down_back	RPL9	XP_004145906.1 60S ribosomal protein L9 [Cucumis sativus]	ko03010//Ribosome
ncbi_120068493	K17991	up	down_back	SOP1	XP_004147185.1 peroxygenase [Cucumis sativus]	ko00073//Cutin, suberine and wax biosynthesis
ncbi_120068502	K01074	down	up_back	ppt-1	XP_031742041.1 palmitoyl-protein thioesterase 1 isoform X1 [Cucumis sativus]	ko01100//Metabolic pathways;ko01212//Fatty acid metabolism;ko00062//Fatty acid elongation
ncbi_120068506	K08679	down_back	down	GAE3	XP_011650790.1 UDP-glucuronate 4-epimerase 3 [Cucumis sativus]	ko01100//Metabolic pathways;ko00520//Amino sugar and nucleotide sugar metabolism
ncbi_120068522	K01897	up	down_up	LACS4	XP_004143868.1 long chain acyl-CoA synthetase 4 [Cucumis sativus]	ko01100//Metabolic pathways;ko04146//Peroxisome;ko01212//Fatty acid metabolism;ko00071//Fatty acid degradation;ko00061//Fatty acid biosynthesis
ncbi_120068527	K01915	up	up_back	GLN1	XP_023551691.1 glutamine synthetase cytosolic isozyme-like [Cucurbita pepo subsp. pepo] [Cucurbita pepo]	ko01100//Metabolic pathways;ko01230//Biosynthesis of amino acids;ko00630//Glyoxylate and dicarboxylate metabolism;ko00250//Alanine, aspartate and glutamate metabolism;ko00220//Arginine biosynthesis;ko00910//Nitrogen metabolism
ncbi_120068558	K15398	down	down_back	CYP86A7	XP_004143898.1 cytochrome P450 86A7 [Cucumis sativus]	ko01100//Metabolic pathways;ko00073//Cutin, suberine and wax biosynthesis
ncbi_120068590	K11752	down_back	up	PYRD	XP_008458260.1 PREDICTED: riboflavin biosynthesis protein PYRD, chloroplastic [Cucumis melo]	ko01100//Metabolic pathways;ko01110//Biosynthesis of secondary metabolites;ko00740//Riboflavin metabolism
ncbi_120068594	K01580	up	down_up	GAD4	XP_031740882.1 glutamate decarboxylase 4 [Cucumis sativus]	ko01100//Metabolic pathways;ko01110//Biosynthesis of secondary metabolites;ko00250//Alanine, aspartate and glutamate metabolism;ko00410//beta-Alanine metabolism;ko00650//Butanoate metabolism;ko00430//Taurine and hypotaurine metabolism
ncbi_120068597	K00759	down_back	down	APT3	XP_004147592.1 adenine phosphoribosyltransferase 3 [Cucumis sativus]	ko01100//Metabolic pathways;ko00230//Purine metabolism
ncbi_120068808	K03787	down_back	down_up	surE	XP_004134138.1 uncharacterized protein LOC101206491 isoform X1 [Cucumis sativus]	ko01100//Metabolic pathways;ko01110//Biosynthesis of secondary metabolites;ko00230//Purine metabolism;ko00240//Pyrimidine metabolism;ko00760//Nicotinate and nicotinamide metabolism
ncbi_120068854	K20623	down_up	down_back	CYP92C6	XP_008460308.1 PREDICTED: cytochrome P450 71A1-like [Cucumis melo]	ko01100//Metabolic pathways;ko01110//Biosynthesis of secondary metabolites;ko00905//Brassinosteroid biosynthesis
ncbi_120068874	K01227	up_down	down	ENGASE1	XP_004148186.3 cytosolic endo-beta-N-acetylglucosaminidase 1 [Cucumis sativus]	ko00511//Other glycan degradation
ncbi_120068925	K15803	up_down	up_back	VIT_19s0014g04930	NP_001284382.1 (+)-gamma-cadinene synthase [Cucumis melo]	ko00909//Sesquiterpenoid and triterpenoid biosynthesis
ncbi_120068938	K00276	up_down	up_back	At1g31672	XP_008449551.2 PREDICTED: primary amine oxidase-like [Cucumis melo]	ko01100//Metabolic pathways;ko01110//Biosynthesis of secondary metabolites;ko00260//Glycine, serine and threonine metabolism;ko00410//beta-Alanine metabolism;ko00360//Phenylalanine metabolism;ko00350//Tyrosine metabolism;ko00960//Tropane, piperidine and pyridine alkaloid biosynthesis;ko00950//Isoquinoline alkaloid biosynthesis
ncbi_120068984	K01183	up_back	up	CHIT3	XP_004134315.1 acidic endochitinase [Cucumis sativus]	ko01100//Metabolic pathways;ko00520//Amino sugar and nucleotide sugar metabolism
ncbi_120068994	K03029	down_up	down_back	RPN10	XP_004146147.1 26S proteasome non-ATPase regulatory subunit 4 homolog [Cucumis sativus]	ko03050//Proteasome
ncbi_120069006	K01761	up	up_back	MGL	KAA0052969.1 methionine gamma-lyase-like [Cucumis melo var. makuwa] [Cucumis melo]	ko01100//Metabolic pathways;ko00270//Cysteine and methionine metabolism;ko00450//Selenocompound metabolism
ncbi_120069021	K03031	down_up	up	RPN12A	TYK16516.1 26S proteasome non-ATPase regulatory subunit 8-like protein A [Cucumis melo var. makuwa] [Cucumis melo]	ko03050//Proteasome
ncbi_120069023	K00475	up	down_back	AN3	XP_023539914.1 naringenin,2-oxoglutarate 3-dioxygenase [Cucurbita pepo subsp. pepo] [Cucurbita pepo]	ko01100//Metabolic pathways;ko01110//Biosynthesis of secondary metabolites;ko00941//Flavonoid biosynthesis
ncbi_120069027	K08241	up_back	down	JMT	XP_008448532.1 PREDICTED: salicylate carboxymethyltransferase-like [Cucumis melo]	ko01110//Biosynthesis of secondary metabolites;ko00592//alpha-Linolenic acid metabolism
ncbi_120069028	K01735	down	down_back	DHQS	XP_008448531.1 PREDICTED: 3-dehydroquinate synthase, chloroplastic [Cucumis melo]	ko01100//Metabolic pathways;ko01110//Biosynthesis of secondary metabolites;ko01230//Biosynthesis of amino acids;ko00400//Phenylalanine, tyrosine and tryptophan biosynthesis
ncbi_120069083	K01937	down_back	up	ctps2	KAA0060769.1 CTP synthase [Cucumis melo var. makuwa] [Cucumis melo]	ko01100//Metabolic pathways;ko00240//Pyrimidine metabolism
ncbi_120069178	K00128	down	down_back	ALDH3F1	XP_008453718.1 PREDICTED: aldehyde dehydrogenase family 3 member F1 [Cucumis melo]	ko01100//Metabolic pathways;ko01110//Biosynthesis of secondary metabolites;ko00010//Glycolysis / Gluconeogenesis;ko00620//Pyruvate metabolism;ko00561//Glycerolipid metabolism;ko00330//Arginine and proline metabolism;ko00053//Ascorbate and aldarate metabolism;ko00380//Tryptophan metabolism;ko00071//Fatty acid degradation;ko00280//Valine, leucine and isoleucine degradation;ko00410//beta-Alanine met…
ncbi_120069182	K14721	down	down_up	rpc37	XP_008453719.1 PREDICTED: DNA-directed RNA polymerase III subunit RPC5 isoform X1 [Cucumis melo]	ko03020//RNA polymerase
ncbi_120069184	K01897	up_down	down	LACS4	XP_008451943.1 PREDICTED: long chain acyl-CoA synthetase 4-like [Cucumis melo]	ko01100//Metabolic pathways;ko04146//Peroxisome;ko01212//Fatty acid metabolism;ko00071//Fatty acid degradation;ko00061//Fatty acid biosynthesis
ncbi_120069265	K04123	down	down_back	CYP88D6	XP_011652889.1 beta-amyrin 11-oxidase [Cucumis sativus]	ko01100//Metabolic pathways;ko01110//Biosynthesis of secondary metabolites;ko00904//Diterpenoid biosynthesis
ncbi_120069282	K00430	down_up	down_back	PER5	XP_022158970.1 lignin-forming anionic peroxidase-like [Momordica charantia]	ko01100//Metabolic pathways;ko01110//Biosynthesis of secondary metabolites;ko00940//Phenylpropanoid biosynthesis
ncbi_120069284	K00430	up	down_back	PER5	XP_008460239.1 PREDICTED: lignin-forming anionic peroxidase-like [Cucumis melo]	ko01100//Metabolic pathways;ko01110//Biosynthesis of secondary metabolites;ko00940//Phenylpropanoid biosynthesis
ncbi_120069323	K00602	down	up_down	purH	XP_008440494.1 PREDICTED: bifunctional purine biosynthesis protein PurH [Cucumis melo]	ko01100//Metabolic pathways;ko01110//Biosynthesis of secondary metabolites;ko00230//Purine metabolism;ko00670//One carbon pool by folate
ncbi_120069354	K07513	up_back	up	PED1	XP_008438387.1 PREDICTED: 3-ketoacyl-CoA thiolase 2, peroxisomal [Cucumis melo]	ko01100//Metabolic pathways;ko01110//Biosynthesis of secondary metabolites;ko04146//Peroxisome;ko01212//Fatty acid metabolism;ko00592//alpha-Linolenic acid metabolism;ko00071//Fatty acid degradation;ko00280//Valine, leucine and isoleucine degradation;ko01040//Biosynthesis of unsaturated fatty acids
ncbi_120069359	K15718	down_back	up	LOX1.5	XP_004139173.1 probable linoleate 9S-lipoxygenase 5 isoform X2 [Cucumis sativus]	ko00591//Linoleic acid metabolism
ncbi_120069372	K13412	down_back	down_up	CPK32	XP_004152305.1 calcium-dependent protein kinase 24 [Cucumis sativus]	ko04626//Plant-pathogen interaction
ncbi_120069412	K01620	down_up	up	THA1	XP_008453666.1 PREDICTED: probable low-specificity L-threonine aldolase 1 isoform X1 [Cucumis melo]	ko01100//Metabolic pathways;ko01110//Biosynthesis of secondary metabolites;ko01230//Biosynthesis of amino acids;ko00260//Glycine, serine and threonine metabolism
ncbi_120069413	K01620	up_back	up	THA1	XP_016899824.1 PREDICTED: probable low-specificity L-threonine aldolase 1 [Cucumis melo]	ko01100//Metabolic pathways;ko01110//Biosynthesis of secondary metabolites;ko01230//Biosynthesis of amino acids;ko00260//Glycine, serine and threonine metabolism
ncbi_120069418	K14484	up	down_back	IAA14	XP_008438588.1 PREDICTED: auxin-responsive protein IAA14 [Cucumis melo]	ko04075//Plant hormone signal transduction
ncbi_120069420	K14484	down_up	down	IAA4	XP_008438589.1 PREDICTED: auxin-responsive protein IAA4-like [Cucumis melo]	ko04075//Plant hormone signal transduction
ncbi_120069444	K04715	down_back	down_up	CERK	XP_008437006.1 PREDICTED: ceramide kinase isoform X1 [Cucumis melo]	ko00600//Sphingolipid metabolism
ncbi_120069453	K12586	down	up	EXOSC8	XP_008460772.1 PREDICTED: exosome complex component RRP43 isoform X1 [Cucumis melo]	ko03018//RNA degradation
ncbi_120069456	K13495	down_back	down	ZOX1	XP_008455780.1 PREDICTED: zeatin O-glucosyltransferase-like [Cucumis melo]	ko00908//Zeatin biosynthesis
ncbi_120069483	K10563	down_back	down_up	FPG1	XP_008454182.1 PREDICTED: formamidopyrimidine-DNA glycosylase isoform X1 [Cucumis melo]	ko03410//Base excision repair
ncbi_120069491	K01514	down_up	up	--	XP_011658366.1 exopolyphosphatase PRUNE1 isoform X2 [Cucumis sativus]	ko01100//Metabolic pathways;ko00230//Purine metabolism
ncbi_120069519	K12581	up	down_back	CAF1-11	XP_022142408.1 probable CCR4-associated factor 1 homolog 11 [Momordica charantia]	ko03018//RNA degradation
ncbi_120069613	K00140	down	down_back	ALDH6B2	XP_016899268.1 PREDICTED: uncharacterized protein LOC103484921 isoform X5 [Cucumis melo]	ko01100//Metabolic pathways;ko01200//Carbon metabolism;ko00562//Inositol phosphate metabolism;ko00280//Valine, leucine and isoleucine degradation;ko00410//beta-Alanine metabolism;ko00640//Propanoate metabolism
ncbi_120069698	K18696	up_back	down	GDPD1	XP_004148001.1 glycerophosphodiester phosphodiesterase GDPD1, chloroplastic [Cucumis sativus]	ko00564//Glycerophospholipid metabolism
ncbi_120069744	K15893	up	up_back	HPR-A	XP_008447951.1 PREDICTED: glycerate dehydrogenase isoform X1 [Cucumis melo]	ko01100//Metabolic pathways;ko01110//Biosynthesis of secondary metabolites;ko01200//Carbon metabolism;ko00630//Glyoxylate and dicarboxylate metabolism;ko00260//Glycine, serine and threonine metabolism
ncbi_120069757	K13648	up_back	up	GAUT1	XP_023526595.1 polygalacturonate 4-alpha-galacturonosyltransferase-like isoform X1 [Cucurbita pepo subsp. pepo] [Cucurbita pepo]	ko01100//Metabolic pathways;ko00520//Amino sugar and nucleotide sugar metabolism
ncbi_120069803	K09587	up_back	down	CYP90B1	XP_008453737.1 PREDICTED: cytochrome P450 90B1 [Cucumis melo]	ko01100//Metabolic pathways;ko01110//Biosynthesis of secondary metabolites;ko00905//Brassinosteroid biosynthesis
ncbi_120069854	K19073	down_back	up_back	DVR	XP_008438802.1 PREDICTED: divinyl chlorophyllide a 8-vinyl-reductase, chloroplastic [Cucumis melo]	ko01100//Metabolic pathways;ko01110//Biosynthesis of secondary metabolites;ko00860//Porphyrin metabolism
ncbi_120069892	K03850	down_back	down_up	ALG10	XP_011653629.1 dol-P-Glc:Glc(2)Man(9)GlcNAc(2)-PP-Dol alpha-1,2-glucosyltransferase [Cucumis sativus]	ko01100//Metabolic pathways;ko00510//N-Glycan biosynthesis
ncbi_120069930	K04564	down	up	FSD3	APO14281.1 superoxide dismutase 3 [Luffa aegyptiaca]	ko04146//Peroxisome
ncbi_120069934	K01514	down	down_back	--	XP_008439443.1 PREDICTED: protein prune homolog isoform X1 [Cucumis melo]	ko01100//Metabolic pathways;ko00230//Purine metabolism
ncbi_120069998	K01051	up	up_back	PECS-2.1	XP_008438193.1 PREDICTED: pectinesterase 2 [Cucumis melo]	ko01100//Metabolic pathways;ko00040//Pentose and glucuronate interconversions
ncbi_120070089	K16223	up	down_back	HD3A	NP_001292686.1 protein HEADING DATE 3A [Cucumis sativus]	ko04712//Circadian rhythm - plant
ncbi_120070096	K11816	down_back	down_up	YUC10	XP_022991730.1 probable indole-3-pyruvate monooxygenase YUCCA10 [Cucurbita maxima]	ko01100//Metabolic pathways;ko00380//Tryptophan metabolism
ncbi_120070103	K14403	down_back	down_up	CPSF73-I	XP_011655552.2 cleavage and polyadenylation specificity factor subunit 3-I-like [Cucumis sativus]	ko03015//mRNA surveillance pathway
ncbi_120070126	K04567	down_back	down_up	At3g11710	XP_008451573.1 PREDICTED: lysine--tRNA ligase, cytoplasmic [Cucumis melo]	ko00970//Aminoacyl-tRNA biosynthesis
ncbi_120070184	K00430	down_up	down	PER17	XP_008453813.1 PREDICTED: peroxidase 17 [Cucumis melo]	ko01100//Metabolic pathways;ko01110//Biosynthesis of secondary metabolites;ko00940//Phenylpropanoid biosynthesis
ncbi_120070194	K00600	up_back	down_back	SHM3	XP_011653260.1 serine hydroxymethyltransferase 3, chloroplastic [Cucumis sativus]	ko01100//Metabolic pathways;ko01110//Biosynthesis of secondary metabolites;ko01200//Carbon metabolism;ko01230//Biosynthesis of amino acids;ko00630//Glyoxylate and dicarboxylate metabolism;ko00260//Glycine, serine and threonine metabolism;ko00460//Cyanoamino acid metabolism;ko00670//One carbon pool by folate
ncbi_120070212	K06943	down_back	down_up	Gtpbp4	XP_011650833.1 nucleolar GTP-binding protein 1 [Cucumis sativus]	ko03008//Ribosome biogenesis in eukaryotes
ncbi_120070226	K11778	down_up	down_back	At2g17570	XP_011658812.1 dehydrodolichyl diphosphate synthase 6 [Cucumis sativus]	ko01110//Biosynthesis of secondary metabolites;ko00900//Terpenoid backbone biosynthesis
ncbi_120070234	K09840	up	down_up	NCED3	APO14273.1 9-cis-epoxycarotenoid dioxygenase NCED1 [Luffa aegyptiaca]	ko01100//Metabolic pathways;ko01110//Biosynthesis of secondary metabolites;ko00906//Carotenoid biosynthesis
ncbi_120070235	K02873	down_back	down_up	RPL13B	XP_008453835.1 PREDICTED: 60S ribosomal protein L13-3 [Cucumis melo]	ko03010//Ribosome
ncbi_120070257	K00827	up_back	down_back	AGT2	XP_008453759.1 PREDICTED: alanine--glyoxylate aminotransferase 2 homolog 1, mitochondrial [Cucumis melo]	ko01100//Metabolic pathways;ko01110//Biosynthesis of secondary metabolites;ko00270//Cysteine and methionine metabolism;ko00260//Glycine, serine and threonine metabolism;ko00250//Alanine, aspartate and glutamate metabolism;ko00280//Valine, leucine and isoleucine degradation
ncbi_120070260	K01915	down	down_back	GLN1	TYK01598.1 glutamine synthetase cytosolic isozyme [Cucumis melo var. makuwa] [Cucumis melo]	ko01100//Metabolic pathways;ko01230//Biosynthesis of amino acids;ko00630//Glyoxylate and dicarboxylate metabolism;ko00250//Alanine, aspartate and glutamate metabolism;ko00220//Arginine biosynthesis;ko00910//Nitrogen metabolism
ncbi_120070267	K14431	up_back	up	TGA1	XP_004149145.1 transcription factor TGA1 isoform X1 [Cucumis sativus]	ko04075//Plant hormone signal transduction
ncbi_120070314	K00074	up_back	up	hbdA	XP_008456022.1 PREDICTED: 3-hydroxybutyryl-CoA dehydrogenase [Cucumis melo]	ko01100//Metabolic pathways;ko01200//Carbon metabolism;ko00360//Phenylalanine metabolism;ko00650//Butanoate metabolism
ncbi_120070317	K01940	up	up_back	At4g24830	XP_008439546.1 PREDICTED: argininosuccinate synthase, chloroplastic isoform X1 [Cucumis melo]	ko01100//Metabolic pathways;ko01110//Biosynthesis of secondary metabolites;ko01230//Biosynthesis of amino acids;ko00250//Alanine, aspartate and glutamate metabolism;ko00220//Arginine biosynthesis
ncbi_120070326	K01881	down_back	down_up	OVA6	XP_004149956.3 proline--tRNA ligase, chloroplastic/mitochondrial [Cucumis sativus]	ko00970//Aminoacyl-tRNA biosynthesis
ncbi_120070534	K10875	down_back	down_up	CHR25	XP_031737571.1 protein CHROMATIN REMODELING 25 [Cucumis sativus]	ko03440//Homologous recombination
ncbi_120070547	K00677	down	down_back	LPXA	XP_004135815.3 probable acyl-[acyl-carrier-protein]--UDP-N-acetylglucosamine O-acyltransferase, mitochondrial isoform X1 [Cucumis sativus]	ko01100//Metabolic pathways
ncbi_120070568	K01535	down	down_back	PMA4	XP_008453588.1 PREDICTED: plasma membrane ATPase 4-like [Cucumis melo]	ko01100//Metabolic pathways;ko00190//Oxidative phosphorylation
ncbi_120070595	K00901	down	down_back	DGK7	XP_008453656.1 PREDICTED: diacylglycerol kinase 7 [Cucumis melo]	ko01100//Metabolic pathways;ko01110//Biosynthesis of secondary metabolites;ko00564//Glycerophospholipid metabolism;ko00561//Glycerolipid metabolism;ko04070//Phosphatidylinositol signaling system
ncbi_120070602	K01426	up_down	up_back	AMI1	XP_004135625.1 amidase 1 isoform X1 [Cucumis sativus]	ko01100//Metabolic pathways;ko00330//Arginine and proline metabolism;ko00380//Tryptophan metabolism;ko00360//Phenylalanine metabolism
ncbi_120070643	K13447	down_up	up	RBOHB	XP_008450637.1 PREDICTED: respiratory burst oxidase homolog protein B isoform X1 [Cucumis melo]	ko04626//Plant-pathogen interaction;ko04016//MAPK signaling pathway - plant
ncbi_120070663	K12882	down	down_up	ABH1	XP_008450385.1 PREDICTED: nuclear cap-binding protein subunit 1 [Cucumis melo]	ko03040//Spliceosome;ko03013//Nucleocytoplasmic transport;ko03015//mRNA surveillance pathway
ncbi_120070665	K01489	up	up_back	CDA1	XP_008450845.1 PREDICTED: cytidine deaminase 1-like [Cucumis melo]	ko01100//Metabolic pathways;ko00240//Pyrimidine metabolism
ncbi_120070691	K01188	up_down	up_back	BGLU12	XP_008450458.1 PREDICTED: beta-glucosidase 12-like [Cucumis melo]	ko01100//Metabolic pathways;ko01110//Biosynthesis of secondary metabolites;ko00940//Phenylpropanoid biosynthesis;ko00500//Starch and sucrose metabolism;ko00460//Cyanoamino acid metabolism
ncbi_120070694	K13448	up	down_back	CML27	XP_023529417.1 probable calcium-binding protein CML27 [Cucurbita pepo subsp. pepo] [Cucurbita pepo]	ko04626//Plant-pathogen interaction
ncbi_120070722	K16904	down_back	up	Dctpp1	XP_022924788.1 dCTP pyrophosphatase 1-like [Cucurbita moschata]	ko01100//Metabolic pathways;ko00240//Pyrimidine metabolism
ncbi_120070756	K01535	down_back	up	AHA8	TYK03630.1 ATPase 8, plasma membrane-type [Cucumis melo var. makuwa] [Cucumis melo]	ko01100//Metabolic pathways;ko00190//Oxidative phosphorylation
ncbi_120070789	K00852	down_back	down	RBSK	XP_004137244.1 ribokinase [Cucumis sativus]	ko01100//Metabolic pathways;ko00030//Pentose phosphate pathway
ncbi_120070817	K14504	up	down	XTH23	XP_008453618.2 PREDICTED: probable xyloglucan endotransglucosylase/hydrolase protein 23 [Cucumis melo]	ko04075//Plant hormone signal transduction
ncbi_120070819	K00025	up	down_back	MD1	XP_008437802.1 PREDICTED: malate dehydrogenase, cytoplasmic-like isoform X1 [Cucumis melo]	ko01100//Metabolic pathways;ko01110//Biosynthesis of secondary metabolites;ko01200//Carbon metabolism;ko00270//Cysteine and methionine metabolism;ko00620//Pyruvate metabolism;ko00630//Glyoxylate and dicarboxylate metabolism;ko00710//Carbon fixation in photosynthetic organisms;ko00020//Citrate cycle (TCA cycle)
ncbi_120070823	K13464	up	down_back	TIFY10A	XP_004144046.1 protein TIFY 10A [Cucumis sativus]	ko04075//Plant hormone signal transduction
ncbi_120070849	K01047	down	up	PLA2-ALPHA	XP_004150744.1 phospholipase A2-alpha [Cucumis sativus]	ko01100//Metabolic pathways;ko01110//Biosynthesis of secondary metabolites;ko00564//Glycerophospholipid metabolism;ko00592//alpha-Linolenic acid metabolism;ko00591//Linoleic acid metabolism;ko00565//Ether lipid metabolism;ko00590//Arachidonic acid metabolism
ncbi_120070880	K05280	up	down	CYP75B2	XP_004138192.1 flavonoid 3'-monooxygenase [Cucumis sativus]	ko01100//Metabolic pathways;ko01110//Biosynthesis of secondary metabolites;ko00941//Flavonoid biosynthesis;ko00944//Flavone and flavonol biosynthesis
ncbi_120070882	K13448	down_up	down	CML3	XP_004152098.1 calmodulin-like protein 3 [Cucumis sativus]	ko04626//Plant-pathogen interaction
ncbi_120070895	K14504	up	down	XTH23	NP_001267702.1 probable xyloglucan endotransglucosylase/hydrolase protein 23-like precursor [Cucumis sativus]	ko04075//Plant hormone signal transduction
ncbi_120070947	K01051	up_back	up	PME53	XP_004135808.2 probable pectinesterase 53 isoform X2 [Cucumis sativus]	ko01100//Metabolic pathways;ko00040//Pentose and glucuronate interconversions
ncbi_120071020	K01885	down_back	down_up	At5g26710	XP_022961381.1 glutamate--tRNA ligase, cytoplasmic-like [Cucurbita moschata]	ko01100//Metabolic pathways;ko01110//Biosynthesis of secondary metabolites;ko00860//Porphyrin metabolism;ko00970//Aminoacyl-tRNA biosynthesis
ncbi_120071048	K00423	down_back	down	AAO	KAA0055636.1 L-ascorbate oxidase [Cucumis melo var. makuwa] [Cucumis melo]	ko01100//Metabolic pathways;ko00053//Ascorbate and aldarate metabolism
ncbi_120071086	K15397	up_down	down	KCS11	TYK14503.1 3-ketoacyl-CoA synthase 11 [Cucumis melo var. makuwa] [Cucumis melo]	ko01100//Metabolic pathways;ko01110//Biosynthesis of secondary metabolites;ko04626//Plant-pathogen interaction;ko00062//Fatty acid elongation
ncbi_120071098	K07342	down_up	down_back	Os02g0178400	XP_008464427.1 PREDICTED: protein transport protein Sec61 subunit gamma-like [Cucumis melo]	ko04141//Protein processing in endoplasmic reticulum;ko04145//Phagosome;ko03060//Protein export
ncbi_120071099	K06269	down_back	down_up	Os03g0268000	XP_008462715.1 PREDICTED: serine/threonine-protein phosphatase PP1 isozyme 2-like isoform X2 [Cucumis melo]	ko03015//mRNA surveillance pathway
ncbi_120071101	K14514	down	down_back	EIL3	KAA0052832.1 ETHYLENE INSENSITIVE 3-like 3 protein isoform X1 [Cucumis melo var. makuwa] [Cucumis melo]	ko04075//Plant hormone signal transduction;ko04016//MAPK signaling pathway - plant
ncbi_120071136	K19476	up	down_back	DDB_G0289029	XP_022927973.1 filaggrin isoform X1 [Cucurbita moschata]	ko04144//Endocytosis
ncbi_120071138	K05349	down_back	down	BACOVA_02659	XP_004137360.1 uncharacterized protein LOC101204835 [Cucumis sativus]	ko01100//Metabolic pathways;ko01110//Biosynthesis of secondary metabolites;ko00940//Phenylpropanoid biosynthesis;ko00500//Starch and sucrose metabolism;ko00460//Cyanoamino acid metabolism
ncbi_120071171	K14484	down_back	down	IAA27	XP_008462746.1 PREDICTED: auxin-responsive protein IAA27 [Cucumis melo]	ko04075//Plant hormone signal transduction
ncbi_120071202	K01214	down	down_back	ISA1	XP_008453530.1 PREDICTED: isoamylase 1, chloroplastic [Cucumis melo]	ko01100//Metabolic pathways;ko01110//Biosynthesis of secondary metabolites;ko00500//Starch and sucrose metabolism
ncbi_120071208	K01115	down_back	down_up	PLDALPHA4	XP_004146826.1 phospholipase D alpha 4 [Cucumis sativus]	ko01100//Metabolic pathways;ko01110//Biosynthesis of secondary metabolites;ko04144//Endocytosis;ko00564//Glycerophospholipid metabolism;ko00565//Ether lipid metabolism
ncbi_120071216	K12447	down	down_back	RE1	XP_031744313.1 uncharacterized protein LOC116404977 [Cucumis sativus]	ko01100//Metabolic pathways;ko01110//Biosynthesis of secondary metabolites;ko00520//Amino sugar and nucleotide sugar metabolism;ko00040//Pentose and glucuronate interconversions;ko00053//Ascorbate and aldarate metabolism;ko00052//Galactose metabolism
ncbi_120071238	K01934	down	down_back	5FCL	XP_004138292.1 5-formyltetrahydrofolate cyclo-ligase, mitochondrial [Cucumis sativus]	ko01100//Metabolic pathways;ko00670//One carbon pool by folate
ncbi_120071250	K19269	up_back	up	PGLP1A	XP_008443684.1 PREDICTED: phosphoglycolate phosphatase 1B, chloroplastic-like [Cucumis melo]	ko01100//Metabolic pathways;ko01110//Biosynthesis of secondary metabolites;ko01200//Carbon metabolism;ko00630//Glyoxylate and dicarboxylate metabolism
ncbi_120071259	K01800	up	down_up	GSTZ2	XP_008438163.1 PREDICTED: glutathione S-transferase zeta class-like isoform X4 [Cucumis melo]	ko01100//Metabolic pathways;ko00350//Tyrosine metabolism
ncbi_120071265	K04077	down_back	down_up	CPN60B1	XP_004144069.1 ruBisCO large subunit-binding protein subunit beta, chloroplastic [Cucumis sativus]	ko03018//RNA degradation
ncbi_120071295	K00279	up	up_back	CKX3	XP_008451152.1 PREDICTED: cytokinin dehydrogenase 4 [Cucumis melo]	ko00908//Zeatin biosynthesis
ncbi_120071325	K04392	down_up	up	ARAC7	XP_004142514.2 rac-like GTP-binding protein ARAC7 isoform X1 [Cucumis sativus]	ko04145//Phagosome
ncbi_120071336	K13447	up	down_back	RBOHF	XP_011648418.1 respiratory burst oxidase homolog protein F isoform X2 [Cucumis sativus]	ko04626//Plant-pathogen interaction;ko04016//MAPK signaling pathway - plant
ncbi_120071341	K00966	down_back	down	gmppA	XP_008453145.1 PREDICTED: mannose-1-phosphate guanyltransferase alpha-like isoform X1 [Cucumis melo]	ko01100//Metabolic pathways;ko01110//Biosynthesis of secondary metabolites;ko00520//Amino sugar and nucleotide sugar metabolism;ko00051//Fructose and mannose metabolism
ncbi_120071362	K10781	down_up	down_back	FATB	XP_008463354.1 PREDICTED: palmitoyl-acyl carrier protein thioesterase, chloroplastic-like [Cucumis melo]	ko01100//Metabolic pathways;ko01212//Fatty acid metabolism;ko00061//Fatty acid biosynthesis
ncbi_120071377	K18213	up_back	down_up	PRORP1	XP_016902921.1 PREDICTED: proteinaceous RNase P 1, chloroplastic/mitochondrial-like [Cucumis melo]	ko03013//Nucleocytoplasmic transport
ncbi_120071405	K01887	down_back	down_up	EMB1027	TYK10140.1 arginine--tRNA ligase [Cucumis melo var. makuwa] [Cucumis melo]	ko00970//Aminoacyl-tRNA biosynthesis
ncbi_120071440	K12813	down	down_back	ESP3	XP_008453258.1 PREDICTED: pre-mRNA-splicing factor ATP-dependent RNA helicase DEAH1 [Cucumis melo]	ko03040//Spliceosome
ncbi_120071441	K05605	up	down_back	At3g60510	XP_004139071.1 3-hydroxyisobutyryl-CoA hydrolase-like protein 1, mitochondrial [Cucumis sativus]	ko01100//Metabolic pathways;ko01200//Carbon metabolism;ko00280//Valine, leucine and isoleucine degradation;ko00410//beta-Alanine metabolism;ko00640//Propanoate metabolism
ncbi_120071457	K01689	down_up	down_back	ENO1	XP_004138202.1 enolase 1, chloroplastic [Cucumis sativus]	ko01100//Metabolic pathways;ko01110//Biosynthesis of secondary metabolites;ko01200//Carbon metabolism;ko01230//Biosynthesis of amino acids;ko00010//Glycolysis / Gluconeogenesis;ko03018//RNA degradation
ncbi_120071462	K19893	down_back	down	At5g58090	XP_008443646.1 PREDICTED: glucan endo-1,3-beta-glucosidase 6 [Cucumis melo]	ko01100//Metabolic pathways;ko00500//Starch and sucrose metabolism
ncbi_120071463	K11752	down_up	up	PYRR	XP_004139166.1 riboflavin biosynthesis protein PYRR, chloroplastic [Cucumis sativus]	ko01100//Metabolic pathways;ko01110//Biosynthesis of secondary metabolites;ko00740//Riboflavin metabolism
ncbi_120071466	K00951	up_back	up_down	RSH3	XP_004148566.1 probable GTP diphosphokinase RSH2, chloroplastic [Cucumis sativus]	ko01100//Metabolic pathways;ko00230//Purine metabolism
ncbi_120071478	K02919	down_back	down_up	rpmJ	XP_022933442.1 uncharacterized protein LOC111440855 [Cucurbita moschata]	ko03010//Ribosome
ncbi_120071483	K09503	up	up_back	DNAJ1	XP_008443634.1 PREDICTED: dnaJ protein homolog [Cucumis melo]	ko04141//Protein processing in endoplasmic reticulum
ncbi_120071497	K04125	up	down_back	GA2OX1	KGN53539.1 hypothetical protein Csa_014892 [Cucumis sativus]	ko01110//Biosynthesis of secondary metabolites;ko00904//Diterpenoid biosynthesis
ncbi_120071508	K12355	down_back	up	ALDH2C4	TYK00093.1 aldehyde dehydrogenase family 2 member C4 isoform X1 [Cucumis melo var. makuwa] [Cucumis melo]	ko00940//Phenylpropanoid biosynthesis
ncbi_120071526	K13448	up	down	CML19	XP_008464450.1 PREDICTED: putative calcium-binding protein CML19 [Cucumis melo]	ko04626//Plant-pathogen interaction
ncbi_120071542	K12845	down_back	down_up	snu13	XP_008444011.1 PREDICTED: NHP2-like protein 1 [Cucumis melo]	ko03040//Spliceosome;ko03008//Ribosome biogenesis in eukaryotes
ncbi_120071546	K12191	down_up	down_back	VPS2.1	XP_008450903.1 PREDICTED: vacuolar protein sorting-associated protein 2 homolog 1 [Cucumis melo]	ko04144//Endocytosis
ncbi_120071549	K14505	down	down_back	CYCD3-3	XP_004140711.1 cyclin-D3-3 [Cucumis sativus]	ko04075//Plant hormone signal transduction
ncbi_120071552	K00799	down_up	down_back	HSP26-A	XP_004137330.1 probable glutathione S-transferase [Cucumis sativus]	ko01100//Metabolic pathways;ko00480//Glutathione metabolism
ncbi_120071559	K01893	down_back	down_up	SYNC1	XP_023531470.1 asparagine--tRNA ligase, cytoplasmic 1-like [Cucurbita pepo subsp. pepo] [Cucurbita pepo]	ko00970//Aminoacyl-tRNA biosynthesis
ncbi_120071580	K13379	down_back	up	UPTG2	XP_008453303.1 PREDICTED: UDP-arabinopyranose mutase 1 [Cucumis melo]	ko01100//Metabolic pathways;ko00520//Amino sugar and nucleotide sugar metabolism
ncbi_120071634	K15403	down_back	down_up	HTH	XP_008447607.1 PREDICTED: protein HOTHEAD-like [Cucumis melo]	ko00073//Cutin, suberine and wax biosynthesis
ncbi_120071639	K15400	up	up_back	HHT1	XP_008464403.1 PREDICTED: omega-hydroxypalmitate O-feruloyl transferase [Cucumis melo]	ko00073//Cutin, suberine and wax biosynthesis
ncbi_120071642	K02971	down	down_back	RPS21C	XP_004134210.2 40S ribosomal protein S21-2 [Cucumis sativus]	ko03010//Ribosome
ncbi_120071648	K18693	down_up	up	LPP3	XP_008444074.1 PREDICTED: putative lipid phosphate phosphatase 3, chloroplastic isoform X1 [Cucumis melo]	ko01110//Biosynthesis of secondary metabolites;ko00564//Glycerophospholipid metabolism;ko00561//Glycerolipid metabolism
ncbi_120071659	K14516	up	down_back	ERF1B	XP_016898922.1 PREDICTED: ethylene-responsive transcription factor 1B [Cucumis melo]	ko04075//Plant hormone signal transduction;ko04016//MAPK signaling pathway - plant
ncbi_120071661	K01183	down	down_back	ChiC	XP_008443883.1 PREDICTED: chitotriosidase-1-like [Cucumis melo]	ko01100//Metabolic pathways;ko00520//Amino sugar and nucleotide sugar metabolism
ncbi_120071665	K02885	down_up	up	RPL19A	XP_008453495.1 PREDICTED: 60S ribosomal protein L19-3-like [Cucumis melo]	ko03010//Ribosome
ncbi_120071677	K13448	down_back	down	CML27	XP_008457051.1 PREDICTED: probable calcium-binding protein CML27 [Cucumis melo]	ko04626//Plant-pathogen interaction
ncbi_120071682	K01662	down	down_back	Os07g0190000	XP_008453643.1 PREDICTED: probable 1-deoxy-D-xylulose-5-phosphate synthase 2, chloroplastic [Cucumis melo]	ko01100//Metabolic pathways;ko01110//Biosynthesis of secondary metabolites;ko00900//Terpenoid backbone biosynthesis;ko00730//Thiamine metabolism
ncbi_120071690	K11816	down_back	down_up	YUC2	XP_011655489.1 indole-3-pyruvate monooxygenase YUCCA6 [Cucumis sativus]	ko01100//Metabolic pathways;ko00380//Tryptophan metabolism
ncbi_120071714	K01653	down_back	up	At2g31810	XP_008443657.1 PREDICTED: acetolactate synthase small subunit 1, chloroplastic-like [Cucumis melo]	ko01100//Metabolic pathways;ko01110//Biosynthesis of secondary metabolites;ko01230//Biosynthesis of amino acids;ko01210//2-Oxocarboxylic acid metabolism;ko00770//Pantothenate and CoA biosynthesis;ko00650//Butanoate metabolism;ko00290//Valine, leucine and isoleucine biosynthesis;ko00660//C5-Branched dibasic acid metabolism
ncbi_120071750	K01762	up	down_back	ACS7	NP_001315384.1 1-aminocyclopropane-1-carboxylate synthase 7 [Cucumis melo]	ko01100//Metabolic pathways;ko01110//Biosynthesis of secondary metabolites;ko00270//Cysteine and methionine metabolism
ncbi_120071763	K14559	down_back	down_up	MPHOSPH10	XP_008464445.1 PREDICTED: U3 small nucleolar ribonucleoprotein protein MPP10 [Cucumis melo]	ko03008//Ribosome biogenesis in eukaryotes
ncbi_120071765	K01836	down	down_back	DRT101	XP_011659880.1 phosphoacetylglucosamine mutase [Cucumis sativus]	ko01100//Metabolic pathways;ko00520//Amino sugar and nucleotide sugar metabolism
ncbi_120071771	K08101	down_back	down_up	HY2	XP_004139053.1 phytochromobilin:ferredoxin oxidoreductase, chloroplastic [Cucumis sativus]	ko01110//Biosynthesis of secondary metabolites;ko00860//Porphyrin metabolism
ncbi_120071776	K14564	down_back	down_up	nop56	XP_008464470.1 PREDICTED: nucleolar protein 56-like [Cucumis melo]	ko03008//Ribosome biogenesis in eukaryotes
ncbi_120071786	K13606	up_back	down_back	NYC1	XP_008463393.1 PREDICTED: probable chlorophyll(ide) b reductase NYC1, chloroplastic [Cucumis melo]	ko01100//Metabolic pathways;ko01110//Biosynthesis of secondary metabolites;ko00860//Porphyrin metabolism
ncbi_120071791	K00029	down_back	down_up	MODA	XP_008450776.1 PREDICTED: NADP-dependent malic enzyme [Cucumis melo]	ko01100//Metabolic pathways;ko01200//Carbon metabolism;ko00620//Pyruvate metabolism;ko00710//Carbon fixation in photosynthetic organisms
ncbi_120071812	K01598	down	down_back	HAL3A	XP_023515784.1 phosphopantothenoylcysteine decarboxylase-like [Cucurbita pepo subsp. pepo] [Cucurbita pepo]	ko01100//Metabolic pathways;ko00770//Pantothenate and CoA biosynthesis
ncbi_120071820	K05666	up_back	up	ABCC10	XP_008439320.1 PREDICTED: ABC transporter C family member 10 [Cucumis melo]	ko02010//ABC transporters
ncbi_120071832	K14494	down_back	down	GAI	XP_004146291.2 DELLA protein GAI [Cucumis sativus]	ko04075//Plant hormone signal transduction
ncbi_120071845	K13448	down_back	down	CML14	XP_004138337.2 probable calcium-binding protein CML15 [Cucumis sativus]	ko04626//Plant-pathogen interaction
ncbi_120071871	K00844	down_back	up	At1g50460	XP_008450397.1 PREDICTED: hexokinase-3-like [Cucumis melo]	ko01100//Metabolic pathways;ko01110//Biosynthesis of secondary metabolites;ko01200//Carbon metabolism;ko00500//Starch and sucrose metabolism;ko00010//Glycolysis / Gluconeogenesis;ko00520//Amino sugar and nucleotide sugar metabolism;ko00051//Fructose and mannose metabolism;ko00052//Galactose metabolism
ncbi_120071873	K14484	up_down	down	IAA16	XP_004142529.1 auxin-responsive protein IAA16 [Cucumis sativus]	ko04075//Plant hormone signal transduction
ncbi_120071886	K01648	down_up	down_back	ACLA-2	XP_008450518.1 PREDICTED: ATP-citrate synthase alpha chain protein 2 [Cucumis melo]	ko01100//Metabolic pathways;ko01110//Biosynthesis of secondary metabolites;ko00020//Citrate cycle (TCA cycle)
ncbi_120071911	K13175	down_back	up	THO6	XP_008450878.1 PREDICTED: THO complex subunit 6 [Cucumis melo]	ko03013//Nucleocytoplasmic transport
ncbi_120071931	K00261	up_down	down	GDH2	XP_022140800.1 glutamate dehydrogenase 2 [Momordica charantia]	ko01100//Metabolic pathways;ko01200//Carbon metabolism;ko00250//Alanine, aspartate and glutamate metabolism;ko00220//Arginine biosynthesis;ko00910//Nitrogen metabolism
ncbi_120071964	K02960	down_back	up	RPS16	XP_004136973.1 40S ribosomal protein S16 [Cucumis sativus]	ko03010//Ribosome
ncbi_120072081	K05579	down	down_back	ndhH	AFB70573.1 NADH dehydrogenase subunit 7, partial [Pereskiopsis diguetii]	ko01100//Metabolic pathways;ko00190//Oxidative phosphorylation
ncbi_120072101	K12471	down_up	down	ENT3	KAA0049240.1 epsin-3 [Cucumis melo var. makuwa] [Cucumis melo]	ko04144//Endocytosis
ncbi_120072122	K02704	up	up_back	psbB	TYJ06658.1 hypothetical protein E1A91_A12G249600v1 [Gossypium mustelinum]	ko01100//Metabolic pathways;ko00195//Photosynthesis
ncbi_120072200	K08515	down_back	down	VAMP713	XP_016899833.1 PREDICTED: vesicle-associated membrane protein 711-like [Cucumis melo]	ko04130//SNARE interactions in vesicular transport
ncbi_120072227	K05929	down_up	down_back	PEAMT	XP_008453479.1 PREDICTED: phosphoethanolamine N-methyltransferase 1 [Cucumis melo]	ko00564//Glycerophospholipid metabolism
ncbi_120072283	K15397	down_back	up	KCS5	XP_004148151.1 3-ketoacyl-CoA synthase 6 [Cucumis sativus]	ko01100//Metabolic pathways;ko01110//Biosynthesis of secondary metabolites;ko04626//Plant-pathogen interaction;ko00062//Fatty acid elongation
ncbi_120072291	K02937	down	down_back	RPL7D	KAA0049249.1 60S ribosomal protein L7-4-like [Cucumis melo var. makuwa] [Cucumis melo]	ko03010//Ribosome
ncbi_120072296	K16904	down	up	Dctpp1	XP_004138182.1 dCTP pyrophosphatase 1 [Cucumis sativus]	ko01100//Metabolic pathways;ko00240//Pyrimidine metabolism
ncbi_120072325	K00499	down_back	down_up	At4g29890	TYK04233.1 choline monooxygenase [Cucumis melo var. makuwa] [Cucumis melo]	ko01100//Metabolic pathways;ko00260//Glycine, serine and threonine metabolism
ncbi_120072381	K03247	down	down_up	TIF3H1	XP_008453973.1 PREDICTED: eukaryotic translation initiation factor 3 subunit H [Cucumis melo]	ko03013//Nucleocytoplasmic transport
ncbi_120072496	K00860	up_back	up	AKN	XP_004141865.1 adenylyl-sulfate kinase 3 [Cucumis sativus]	ko01100//Metabolic pathways;ko00230//Purine metabolism;ko00920//Sulfur metabolism
ncbi_120072522	K01507	down_up	down_back	PPA4	XP_008447598.1 PREDICTED: soluble inorganic pyrophosphatase 4 [Cucumis melo]	ko00190//Oxidative phosphorylation
ncbi_120072564	K02934	down_back	down_up	RPL6B	XP_022935449.1 60S ribosomal protein L6-1-like [Cucurbita moschata]	ko03010//Ribosome
ncbi_120072567	K03250	down	down_back	TIF3E1	XP_008464598.1 PREDICTED: eukaryotic translation initiation factor 3 subunit E [Cucumis melo]	ko03013//Nucleocytoplasmic transport
ncbi_120072600	K02879	down_back	down_up	rplQ	XP_022979157.1 uncharacterized protein LOC111478877 [Cucurbita maxima]	ko03010//Ribosome
ncbi_120072612	K02527	down_back	up	KDTA	XP_031743944.1 probable 3-deoxy-D-manno-octulosonic acid transferase, mitochondrial [Cucumis sativus]	ko01100//Metabolic pathways
ncbi_120072623	K10882	down_back	down_up	EME1B	XP_008440090.1 PREDICTED: crossover junction endonuclease EME1B isoform X1 [Cucumis melo]	ko03440//Homologous recombination
ncbi_120072631	K19269	down_back	down_up	PGLP2	XP_023543842.1 phosphoglycolate phosphatase 2 isoform X1 [Cucurbita pepo subsp. pepo] [Cucurbita pepo]	ko01100//Metabolic pathways;ko01110//Biosynthesis of secondary metabolites;ko01200//Carbon metabolism;ko00630//Glyoxylate and dicarboxylate metabolism
ncbi_120072638	K08517	down_back	up	SEC22	XP_008460329.1 PREDICTED: 25.3 kDa vesicle transport protein-like [Cucumis melo]	ko04145//Phagosome;ko04130//SNARE interactions in vesicular transport
ncbi_120072652	K01803	down_back	down	CTIMC	XP_008442057.1 PREDICTED: triosephosphate isomerase, cytosolic [Cucumis melo]	ko01100//Metabolic pathways;ko01110//Biosynthesis of secondary metabolites;ko01200//Carbon metabolism;ko01230//Biosynthesis of amino acids;ko00010//Glycolysis / Gluconeogenesis;ko00710//Carbon fixation in photosynthetic organisms;ko00562//Inositol phosphate metabolism;ko00051//Fructose and mannose metabolism
ncbi_120072656	K01247	up_back	up	mag1	XP_008440714.1 PREDICTED: probable DNA-3-methyladenine glycosylase 2 [Cucumis melo]	ko03410//Base excision repair
ncbi_120072669	K02935	down_back	down_up	rplL	XP_008440773.1 PREDICTED: 50S ribosomal protein L7/L12 [Cucumis melo]	ko03010//Ribosome
ncbi_120072681	K10775	down_up	down_back	PAL17.1	APO14269.1 phenylalanine ammonia-lyase 3 [Luffa aegyptiaca]	ko01100//Metabolic pathways;ko01110//Biosynthesis of secondary metabolites;ko00940//Phenylpropanoid biosynthesis;ko00360//Phenylalanine metabolism
ncbi_120072682	K10775	down_up	down_back	PAL17.1	TYK05886.1 phenylalanine ammonia-lyase [Cucumis melo var. makuwa] [Cucumis melo]	ko01100//Metabolic pathways;ko01110//Biosynthesis of secondary metabolites;ko00940//Phenylpropanoid biosynthesis;ko00360//Phenylalanine metabolism
ncbi_120072693	K00434	down_back	down	APX3	QCA42649.1 ascorbate peroxidase [Citrullus lanatus]	ko01100//Metabolic pathways;ko00480//Glutathione metabolism;ko00053//Ascorbate and aldarate metabolism
ncbi_120072707	K01728	down_back	down	At3g53190	XP_004143279.1 probable pectate lyase 12 [Cucumis sativus]	ko01100//Metabolic pathways;ko00040//Pentose and glucuronate interconversions
ncbi_120072708	K07252	up_back	up	LPPE2	XP_008440747.1 PREDICTED: lipid phosphate phosphatase epsilon 1, chloroplastic-like [Cucumis melo]	ko00510//N-Glycan biosynthesis
ncbi_120072714	K02875	down_back	down_up	RPL14B	XP_022947422.1 60S ribosomal protein L14-2-like [Cucurbita moschata]	ko03010//Ribosome
ncbi_120072768	K14487	up_back	up	GH3.1	XP_008440335.1 PREDICTED: probable indole-3-acetic acid-amido synthetase GH3.1 [Cucumis melo]	ko04075//Plant hormone signal transduction
ncbi_120072769	K01724	down_back	down_up	PDL2	XP_004134631.1 pterin-4-alpha-carbinolamine dehydratase 2, mitochondrial isoform X2 [Cucumis sativus]	ko01100//Metabolic pathways;ko00790//Folate biosynthesis
ncbi_120072772	K05933	down_up	down_back	ACO3	XP_008440054.1 PREDICTED: 1-aminocyclopropane-1-carboxylate oxidase 3 [Cucumis melo]	ko01100//Metabolic pathways;ko01110//Biosynthesis of secondary metabolites;ko00270//Cysteine and methionine metabolism
ncbi_120072786	K14488	up	down_back	SAUR72	KAA0063814.1 auxin-responsive protein SAUR40-like [Cucumis melo var. makuwa] [Cucumis melo]	ko04075//Plant hormone signal transduction
ncbi_120072793	K15404	down_back	down_up	CER1	XP_008438263.1 PREDICTED: protein ECERIFERUM 1-like isoform X2 [Cucumis melo]	ko01110//Biosynthesis of secondary metabolites;ko00073//Cutin, suberine and wax biosynthesis
ncbi_120072801	K13496	down_back	up	UGT73C3	XP_022143977.1 UDP-glycosyltransferase 73C5-like isoform X2 [Momordica charantia]	ko01110//Biosynthesis of secondary metabolites;ko00908//Zeatin biosynthesis
ncbi_120072804	K01488	down_back	down_up	MAPDA	XP_004134755.1 N6-mAMP deaminase [Cucumis sativus]	ko01100//Metabolic pathways;ko00230//Purine metabolism
ncbi_120072819	K18551	down_back	down	--	XP_004142063.1 uncharacterized protein C24B11.05 [Cucumis sativus]	ko00760//Nicotinate and nicotinamide metabolism
ncbi_120072839	K20547	down_back	down	CHTB1	XP_004134831.1 endochitinase [Cucumis sativus]	ko01100//Metabolic pathways;ko04016//MAPK signaling pathway - plant;ko00520//Amino sugar and nucleotide sugar metabolism
ncbi_120072844	K00286	down_up	up	PROC	XP_004142647.1 pyrroline-5-carboxylate reductase [Cucumis sativus]	ko01100//Metabolic pathways;ko01110//Biosynthesis of secondary metabolites;ko01230//Biosynthesis of amino acids;ko00330//Arginine and proline metabolism
ncbi_120072851	K03257	down_back	down_up	TIF1	XP_008440274.1 PREDICTED: eukaryotic initiation factor 4A-I isoform X1 [Cucumis melo]	ko03013//Nucleocytoplasmic transport
ncbi_120072852	K00002	down_up	down_back	AKR4C9	XP_011653652.1 NADPH-dependent aldo-keto reductase, chloroplastic [Cucumis sativus]	ko01100//Metabolic pathways;ko01110//Biosynthesis of secondary metabolites;ko00010//Glycolysis / Gluconeogenesis;ko00040//Pentose and glucuronate interconversions;ko00561//Glycerolipid metabolism
ncbi_120072854	K20547	down_back	down_up	CHN48	XP_004134833.1 endochitinase [Cucumis sativus]	ko01100//Metabolic pathways;ko04016//MAPK signaling pathway - plant;ko00520//Amino sugar and nucleotide sugar metabolism
ncbi_120072885	K13993	up	up_back	HSP18.1	XP_008448675.1 PREDICTED: 18.1 kDa class I heat shock protein-like [Cucumis melo]	ko04141//Protein processing in endoplasmic reticulum
ncbi_120072905	K00430	down	down_back	PER72	KAA0025712.1 peroxidase 49 [Cucumis melo var. makuwa] [Cucumis melo]	ko01100//Metabolic pathways;ko01110//Biosynthesis of secondary metabolites;ko00940//Phenylpropanoid biosynthesis
ncbi_120072946	K01674	up	down_back	ACA7	XP_022143912.1 alpha carbonic anhydrase 7-like [Momordica charantia]	ko01100//Metabolic pathways;ko00910//Nitrogen metabolism
ncbi_120072949	K01535	down	down_back	AHA9	XP_004152192.1 ATPase 9, plasma membrane-type [Cucumis sativus]	ko01100//Metabolic pathways;ko00190//Oxidative phosphorylation
ncbi_120072957	K04392	down	down_back	RAC13	XP_008439788.1 PREDICTED: rac-like GTP-binding protein RAC13 [Cucumis melo]	ko04145//Phagosome
ncbi_120072975	K07904	up	up_back	RABA4D	XP_004150166.1 ras-related protein RABA4d [Cucumis sativus]	ko04144//Endocytosis
ncbi_120072981	K14682	up_down	up_back	NAGS2	XP_011657907.1 probable amino-acid acetyltransferase NAGS2, chloroplastic isoform X2 [Cucumis sativus]	ko01100//Metabolic pathways;ko01110//Biosynthesis of secondary metabolites;ko01230//Biosynthesis of amino acids;ko01210//2-Oxocarboxylic acid metabolism;ko00220//Arginine biosynthesis
ncbi_120072988	K01568	down_back	down	PDC1	XP_004148631.3 pyruvate decarboxylase 1 [Cucumis sativus]	ko01100//Metabolic pathways;ko01110//Biosynthesis of secondary metabolites;ko00010//Glycolysis / Gluconeogenesis
ncbi_120073000	K22912	up	up_back	PYRP2	XP_004146524.1 5-amino-6-(5-phospho-D-ribitylamino)uracil phosphatase, chloroplastic [Cucumis sativus]	ko01100//Metabolic pathways;ko01110//Biosynthesis of secondary metabolites;ko00740//Riboflavin metabolism
ncbi_120073029	K14570	down_back	down_up	SDN3	TYK12864.1 small RNA degrading nuclease 1 [Cucumis melo var. makuwa] [Cucumis melo]	ko03008//Ribosome biogenesis in eukaryotes
ncbi_120073033	K00850	up	down_up	PFK2	XP_008440953.1 PREDICTED: ATP-dependent 6-phosphofructokinase 2 [Cucumis melo]	ko01100//Metabolic pathways;ko01110//Biosynthesis of secondary metabolites;ko01200//Carbon metabolism;ko01230//Biosynthesis of amino acids;ko00010//Glycolysis / Gluconeogenesis;ko03018//RNA degradation;ko00051//Fructose and mannose metabolism;ko00030//Pentose phosphate pathway;ko00052//Galactose metabolism
ncbi_120073038	K00472	down_back	up	P4H9	XP_008440351.1 PREDICTED: probable prolyl 4-hydroxylase 9 [Cucumis melo]	ko01100//Metabolic pathways;ko00330//Arginine and proline metabolism
ncbi_120073062	K14502	down_back	down	ASK7	XP_008439730.1 PREDICTED: shaggy-related protein kinase eta [Cucumis melo]	ko04075//Plant hormone signal transduction
ncbi_120073064	K01626	down_up	down_back	DHAPS-1	XP_008440582.1 PREDICTED: phospho-2-dehydro-3-deoxyheptonate aldolase 2, chloroplastic [Cucumis melo]	ko01100//Metabolic pathways;ko01110//Biosynthesis of secondary metabolites;ko01230//Biosynthesis of amino acids;ko00400//Phenylalanine, tyrosine and tryptophan biosynthesis
ncbi_120073092	K10775	down_up	down_back	PAL	XP_004143258.1 phenylalanine ammonia-lyase [Cucumis sativus]	ko01100//Metabolic pathways;ko01110//Biosynthesis of secondary metabolites;ko00940//Phenylpropanoid biosynthesis;ko00360//Phenylalanine metabolism
ncbi_120073093	K10775	down_up	down_back	PAL	XP_008449238.1 PREDICTED: phenylalanine ammonia-lyase [Cucumis melo]	ko01100//Metabolic pathways;ko01110//Biosynthesis of secondary metabolites;ko00940//Phenylpropanoid biosynthesis;ko00360//Phenylalanine metabolism
ncbi_120073111	K01869	down_back	down_up	EMB2369	XP_008440038.1 PREDICTED: LOW QUALITY PROTEIN: leucine--tRNA ligase, chloroplastic/mitochondrial [Cucumis melo]	ko00970//Aminoacyl-tRNA biosynthesis
ncbi_120073117	K01051	down_back	up_back	PME18	XP_004134752.1 pectinesterase [Cucumis sativus]	ko01100//Metabolic pathways;ko00040//Pentose and glucuronate interconversions
ncbi_120073134	K12129	down	down_back	APRR7	XP_008447246.1 PREDICTED: two-component response regulator-like APRR7 [Cucumis melo]	ko04712//Circadian rhythm - plant
ncbi_120073136	K02906	down_back	down_up	RPL3B	XP_008438999.1 PREDICTED: 50S ribosomal protein L3-2, chloroplastic [Cucumis melo]	ko03010//Ribosome
ncbi_120073144	K01052	up	up_back	LIP2	XP_008450087.1 PREDICTED: triacylglycerol lipase 2 isoform X1 [Cucumis melo]	ko00100//Steroid biosynthesis
ncbi_120073149	K00826	down	down_back	BCAT2	XP_008440441.1 PREDICTED: branched-chain-amino-acid aminotransferase 3, chloroplastic-like [Cucumis melo]	ko01100//Metabolic pathways;ko01110//Biosynthesis of secondary metabolites;ko01230//Biosynthesis of amino acids;ko00270//Cysteine and methionine metabolism;ko01210//2-Oxocarboxylic acid metabolism;ko00280//Valine, leucine and isoleucine degradation;ko00770//Pantothenate and CoA biosynthesis;ko00290//Valine, leucine and isoleucine biosynthesis;ko00966//Glucosinolate biosynthesis
ncbi_120073232	K12637	down_up	down	CYP90C1	XP_008440770.1 PREDICTED: 3-epi-6-deoxocathasterone 23-monooxygenase [Cucumis melo]	ko01100//Metabolic pathways;ko01110//Biosynthesis of secondary metabolites;ko00905//Brassinosteroid biosynthesis
ncbi_120073241	K02327	down_back	down_up	POLD1	XP_008462637.1 PREDICTED: DNA polymerase delta catalytic subunit [Cucumis melo]	ko03420//Nucleotide excision repair;ko03030//DNA replication;ko03440//Homologous recombination;ko03410//Base excision repair;ko03430//Mismatch repair
ncbi_120073252	K00660	down_back	down	CHS2	XP_004145707.1 chalcone synthase 2 [Cucumis sativus]	ko01100//Metabolic pathways;ko01110//Biosynthesis of secondary metabolites;ko04712//Circadian rhythm - plant;ko00941//Flavonoid biosynthesis
ncbi_120073283	K02933	down_back	down_up	RPL6	XP_022950399.1 uncharacterized protein LOC111453510 [Cucurbita moschata]	ko03010//Ribosome
ncbi_120073300	K02115	up_down	up	ATPC	XP_008439983.1 PREDICTED: ATP synthase gamma chain, chloroplastic [Cucumis melo]	ko01100//Metabolic pathways;ko00190//Oxidative phosphorylation;ko00195//Photosynthesis
ncbi_120073313	K14556	down_back	down_up	Wdr3	XP_023544503.1 WD repeat-containing protein 3-like [Cucurbita pepo subsp. pepo] [Cucurbita pepo]	ko03008//Ribosome biogenesis in eukaryotes
ncbi_120073337	K13420	down	up	FLS2	KAA0052559.1 LRR receptor-like serine/threonine-protein kinase FLS2 [Cucumis melo var. makuwa] [Cucumis melo]	ko04626//Plant-pathogen interaction;ko04016//MAPK signaling pathway - plant
ncbi_120073338	K00703	up_back	up	SS4	KAA0052562.1 putative starch synthase 4 [Cucumis melo var. makuwa] [Cucumis melo]	ko01100//Metabolic pathways;ko01110//Biosynthesis of secondary metabolites;ko00500//Starch and sucrose metabolism
ncbi_120073382	K14760	down	up_back	AAE14	XP_008439545.1 PREDICTED: 2-succinylbenzoate--CoA ligase, chloroplastic/peroxisomal isoform X1 [Cucumis melo]	ko01100//Metabolic pathways;ko01110//Biosynthesis of secondary metabolites;ko00130//Ubiquinone and other terpenoid-quinone biosynthesis
ncbi_120073395	K03124	down_back	down_up	PBRP1	XP_008440699.1 PREDICTED: uncharacterized protein LOC103485039 [Cucumis melo]	ko03022//Basal transcription factors
ncbi_120073471	K03070	down	down_up	SECA2	XP_008451986.1 PREDICTED: protein translocase subunit SECA2, chloroplastic isoform X1 [Cucumis melo]	ko03060//Protein export
ncbi_120073472	K13260	up	down_up	CYP81E8	XP_004141996.2 cytochrome P450 81E8 [Cucumis sativus]	ko01110//Biosynthesis of secondary metabolites;ko00943//Isoflavonoid biosynthesis
ncbi_120073516	K01184	down	up_back	At3g15720	TYK29564.1 putative polygalacturonase [Cucumis melo var. makuwa] [Cucumis melo]	ko01100//Metabolic pathways;ko00040//Pentose and glucuronate interconversions
ncbi_120073540	K13946	down_back	down	LAX4	XP_016903499.1 PREDICTED: auxin transporter-like protein 4 [Cucumis melo]	ko04075//Plant hormone signal transduction
ncbi_120073586	K01568	down	up	PDC2	XP_008464214.1 PREDICTED: LOW QUALITY PROTEIN: pyruvate decarboxylase 1-like [Cucumis melo]	ko01100//Metabolic pathways;ko01110//Biosynthesis of secondary metabolites;ko00010//Glycolysis / Gluconeogenesis
ncbi_120073719	K04711	up	down_back	ACER	XP_008440061.1 PREDICTED: alkaline ceramidase 3 [Cucumis melo]	ko01100//Metabolic pathways;ko00600//Sphingolipid metabolism
ncbi_120073726	K13412	up	down_back	CPK32	TYK11058.1 calcium-dependent protein kinase 32-like [Cucumis melo var. makuwa] [Cucumis melo]	ko04626//Plant-pathogen interaction
ncbi_120073777	K13412	up	down_back	CPK28	XP_008440817.1 PREDICTED: calcium-dependent protein kinase 28-like [Cucumis melo]	ko04626//Plant-pathogen interaction
ncbi_120073822	K20547	up	down_up	CHIT1B	XP_022949793.1 endochitinase-like [Cucurbita moschata]	ko01100//Metabolic pathways;ko04016//MAPK signaling pathway - plant;ko00520//Amino sugar and nucleotide sugar metabolism
ncbi_120073861	K02935	down_back	down_up	rplL	XP_004141864.1 uncharacterized protein LOC101203973 [Cucumis sativus]	ko03010//Ribosome
ncbi_120073866	K10047	down_back	down_up	IMP1	XP_008440075.1 PREDICTED: inositol-phosphate phosphatase-like [Cucumis melo]	ko01100//Metabolic pathways;ko01110//Biosynthesis of secondary metabolites;ko00562//Inositol phosphate metabolism;ko00053//Ascorbate and aldarate metabolism;ko04070//Phosphatidylinositol signaling system
ncbi_120073870	K02930	down	down_back	RPL4	XP_008449286.1 PREDICTED: 60S ribosomal protein L4-like [Cucumis melo]	ko03010//Ribosome
ncbi_120073874	K01961	down	down_back	POPTRDRAFT_831870	XP_008449521.1 PREDICTED: biotin carboxylase 1, chloroplastic [Cucumis melo]	ko01100//Metabolic pathways;ko01110//Biosynthesis of secondary metabolites;ko01200//Carbon metabolism;ko00620//Pyruvate metabolism;ko01212//Fatty acid metabolism;ko00061//Fatty acid biosynthesis;ko00640//Propanoate metabolism
ncbi_120073880	K10144	down	up_down	RZPF34	XP_004143281.1 E3 ubiquitin-protein ligase RZFP34 isoform X1 [Cucumis sativus]	ko04120//Ubiquitin mediated proteolysis
ncbi_120073897	K14492	down_back	down	ARR9	XP_004144338.1 two-component response regulator ARR8 [Cucumis sativus]	ko04075//Plant hormone signal transduction
ncbi_120073918	K22395	up_back	up	MEE23	KAA0052471.1 flavin-dependent oxidoreductase FOX2-like [Cucumis melo var. makuwa] [Cucumis melo]	ko01100//Metabolic pathways;ko01110//Biosynthesis of secondary metabolites;ko00940//Phenylpropanoid biosynthesis
ncbi_120073956	K01657	down	down_back	ASA2	XP_004144668.1 anthranilate synthase alpha subunit 2, chloroplastic [Cucumis sativus]	ko01100//Metabolic pathways;ko01110//Biosynthesis of secondary metabolites;ko01230//Biosynthesis of amino acids;ko00400//Phenylalanine, tyrosine and tryptophan biosynthesis
ncbi_120073971	K01610	down	up	PCKA	XP_008440491.1 PREDICTED: phosphoenolpyruvate carboxykinase [ATP]-like [Cucumis melo]	ko01100//Metabolic pathways;ko01110//Biosynthesis of secondary metabolites;ko01200//Carbon metabolism;ko00010//Glycolysis / Gluconeogenesis;ko00620//Pyruvate metabolism;ko00710//Carbon fixation in photosynthetic organisms;ko00020//Citrate cycle (TCA cycle)
ncbi_120073976	K01087	down_up	down_back	TPPJ	XP_004143475.1 probable trehalose-phosphate phosphatase J [Cucumis sativus]	ko01100//Metabolic pathways;ko01110//Biosynthesis of secondary metabolites;ko00500//Starch and sucrose metabolism
ncbi_120074025	K01754	down	down_up	TD	KAA0025312.1 threonine dehydratase biosynthetic [Cucumis melo var. makuwa] [Cucumis melo]	ko01100//Metabolic pathways;ko01110//Biosynthesis of secondary metabolites;ko01200//Carbon metabolism;ko01230//Biosynthesis of amino acids;ko00260//Glycine, serine and threonine metabolism;ko00290//Valine, leucine and isoleucine biosynthesis
ncbi_120074064	K07964	down_back	up	At5g61250	XP_008438923.1 PREDICTED: heparanase-like protein 2 [Cucumis melo]	ko01100//Metabolic pathways;ko00531//Glycosaminoglycan degradation
ncbi_120074070	K09647	down_back	up	immp1l	XP_022146480.1 mitochondrial inner membrane protease subunit 1 [Momordica charantia]	ko03060//Protein export
ncbi_120074096	K14557	down_back	down_up	utp6	XP_008440018.1 PREDICTED: U3 small nucleolar RNA-associated protein 6 homolog [Cucumis melo]	ko03008//Ribosome biogenesis in eukaryotes
ncbi_120074156	K12356	down	down_back	UGT72E1	KAA0036251.1 UDP-glycosyltransferase 72E1 [Cucumis melo var. makuwa] [Cucumis melo]	ko00940//Phenylpropanoid biosynthesis
ncbi_120074196	K20547	up	down_up	CHI-B	XP_008440900.1 PREDICTED: chitinase 1-like isoform X2 [Cucumis melo]	ko01100//Metabolic pathways;ko04016//MAPK signaling pathway - plant;ko00520//Amino sugar and nucleotide sugar metabolism
ncbi_120074205	K02981	down	up_back	RPS2D	XP_008460763.1 PREDICTED: 40S ribosomal protein S2-4-like [Cucumis melo]	ko03010//Ribosome
ncbi_120074214	K00889	down	up	PIP5K4	TYK04212.1 phosphatidylinositol 4-phosphate 5-kinase 5-like [Cucumis melo var. makuwa] [Cucumis melo]	ko01100//Metabolic pathways;ko04144//Endocytosis;ko00562//Inositol phosphate metabolism;ko04070//Phosphatidylinositol signaling system
ncbi_120074226	K13789	up_back	up	GGPPS1	XP_008440155.1 PREDICTED: geranylgeranyl pyrophosphate synthase 7, chloroplastic-like [Cucumis melo]	ko01100//Metabolic pathways;ko01110//Biosynthesis of secondary metabolites;ko00900//Terpenoid backbone biosynthesis
ncbi_120074228	K14498	down_back	down_up	SRK2H	XP_022157841.1 serine/threonine-protein kinase SRK2H-like [Momordica charantia]	ko04075//Plant hormone signal transduction;ko04016//MAPK signaling pathway - plant
ncbi_120074265	K10775	down_back	up	PAL17.1	XP_031743814.1 phenylalanine ammonia-lyase [Cucumis sativus]	ko01100//Metabolic pathways;ko01110//Biosynthesis of secondary metabolites;ko00940//Phenylpropanoid biosynthesis;ko00360//Phenylalanine metabolism
ncbi_120074286	K08486	down_back	up	SYP121	XP_008462624.1 PREDICTED: syntaxin-121 [Cucumis melo]	ko04130//SNARE interactions in vesicular transport
ncbi_120074321	K09699	up_back	up	BCE2	XP_008438901.1 PREDICTED: lipoamide acyltransferase component of branched-chain alpha-keto acid dehydrogenase complex, mitochondrial [Cucumis melo]	ko01100//Metabolic pathways;ko01110//Biosynthesis of secondary metabolites;ko00280//Valine, leucine and isoleucine degradation;ko00640//Propanoate metabolism
ncbi_120074370	K14488	up	down_up	SAUR50	XP_008462582.1 PREDICTED: auxin-induced protein X15 [Cucumis melo]	ko04075//Plant hormone signal transduction
ncbi_120074375	K01889	down_back	down_up	At3g58140	XP_008439478.1 PREDICTED: phenylalanine--tRNA ligase, chloroplastic/mitochondrial [Cucumis melo]	ko00970//Aminoacyl-tRNA biosynthesis
ncbi_120074376	K08486	up	down_back	SYP112	TYK12616.1 syntaxin-112 [Cucumis melo var. makuwa] [Cucumis melo]	ko04130//SNARE interactions in vesicular transport
ncbi_120074377	K15777	down_back	down_up	LIGB	XP_004144349.1 extradiol ring-cleavage dioxygenase [Cucumis sativus]	ko00965//Betalain biosynthesis
ncbi_120074393	K18592	down_back	down_up	GGT1	XP_031743431.1 glutathione hydrolase 1 isoform X1 [Cucumis sativus]	ko01100//Metabolic pathways;ko00480//Glutathione metabolism;ko00460//Cyanoamino acid metabolism;ko00590//Arachidonic acid metabolism;ko00430//Taurine and hypotaurine metabolism
ncbi_120074417	K01873	down_back	down_up	EMB2247	XP_011651387.1 valine--tRNA ligase, chloroplastic/mitochondrial 2 isoform X1 [Cucumis sativus]	ko00970//Aminoacyl-tRNA biosynthesis
ncbi_120074475	K01897	up_back	up	LACS6	XP_004134142.1 long chain acyl-CoA synthetase 6, peroxisomal [Cucumis sativus]	ko01100//Metabolic pathways;ko04146//Peroxisome;ko01212//Fatty acid metabolism;ko00071//Fatty acid degradation;ko00061//Fatty acid biosynthesis
ncbi_120074493	K00873	down_back	down	OsI_37456	XP_011657683.1 pyruvate kinase 2, cytosolic [Cucumis sativus]	ko01100//Metabolic pathways;ko01110//Biosynthesis of secondary metabolites;ko01200//Carbon metabolism;ko01230//Biosynthesis of amino acids;ko00010//Glycolysis / Gluconeogenesis;ko00230//Purine metabolism;ko00620//Pyruvate metabolism
ncbi_120074529	K02727	down_up	down_back	PAG1	XP_022978852.1 proteasome subunit alpha type-3 [Cucurbita maxima]	ko03050//Proteasome
ncbi_120074537	K07374	down_back	down	TUBA	QFZ79244.1 tubulin alpha chain [Luffa aegyptiaca]	ko04145//Phagosome
ncbi_120074539	K02698	up_back	down	PSAK	XP_022146631.1 photosystem I reaction center subunit psaK, chloroplastic [Momordica charantia]	ko00195//Photosynthesis
ncbi_120074554	K01191	up_down	up_back	At5g66150	XP_008440841.1 PREDICTED: alpha-mannosidase [Cucumis melo]	ko00511//Other glycan degradation
ncbi_120074559	K14505	down	down_up	CYCD3-3	XP_008440318.1 PREDICTED: cyclin-D3-3 [Cucumis melo]	ko04075//Plant hormone signal transduction
ncbi_120074560	K07937	up	up_back	ARF	XP_022133335.1 ADP-ribosylation factor 2-like [Momordica charantia]	ko04144//Endocytosis
ncbi_120074564	K02259	down_back	down_up	COX15	XP_008451749.1 PREDICTED: cytochrome c oxidase assembly protein COX15 [Cucumis melo]	ko01100//Metabolic pathways;ko01110//Biosynthesis of secondary metabolites;ko00190//Oxidative phosphorylation;ko00860//Porphyrin metabolism
ncbi_120074588	K14497	up	down_back	AHG1	XP_008439132.1 PREDICTED: probable protein phosphatase 2C 75 isoform X1 [Cucumis melo]	ko04075//Plant hormone signal transduction;ko04016//MAPK signaling pathway - plant
ncbi_120074592	K01240	up	up_back	URH1	XP_008462559.1 PREDICTED: uridine nucleosidase 1 [Cucumis melo]	ko01100//Metabolic pathways;ko00240//Pyrimidine metabolism;ko00760//Nicotinate and nicotinamide metabolism
ncbi_120074603	K00799	down_up	down_back	HSP26-A	XP_016900620.1 PREDICTED: probable glutathione S-transferase [Cucumis melo]	ko01100//Metabolic pathways;ko00480//Glutathione metabolism
ncbi_120074609	K14498	up_down	down	SAPK2	XP_004143455.1 serine/threonine-protein kinase SAPK2 isoform X1 [Cucumis sativus]	ko04075//Plant hormone signal transduction;ko04016//MAPK signaling pathway - plant
ncbi_120074610	K10775	down_back	down	PAL	TYK05883.1 phenylalanine ammonia-lyase-like [Cucumis melo var. makuwa] [Cucumis melo]	ko01100//Metabolic pathways;ko01110//Biosynthesis of secondary metabolites;ko00940//Phenylpropanoid biosynthesis;ko00360//Phenylalanine metabolism
ncbi_120074640	K01674	down_back	down	ACA4	XP_011653762.1 alpha carbonic anhydrase 4 [Cucumis sativus]	ko01100//Metabolic pathways;ko00910//Nitrogen metabolism
ncbi_120074646	K00939	down_back	up	ADK	XP_022950783.1 adenylate kinase [Cucurbita moschata]	ko01100//Metabolic pathways;ko01110//Biosynthesis of secondary metabolites;ko00230//Purine metabolism;ko00730//Thiamine metabolism
ncbi_120074654	K01001	down_back	down_up	alg7	XP_008449205.1 PREDICTED: UDP-N-acetylglucosamine--dolichyl-phosphate N-acetylglucosaminephosphotransferase-like [Cucumis melo]	ko01100//Metabolic pathways;ko00510//N-Glycan biosynthesis
ncbi_120074669	K18826	down_back	down_up	CaMKMT	KAA0025667.1 calmodulin-lysine N-methyltransferase isoform X1 [Cucumis melo var. makuwa] [Cucumis melo]	ko01100//Metabolic pathways;ko00310//Lysine degradation
ncbi_120074712	K12356	down	down_back	UGT72E1	KAA0036251.1 UDP-glycosyltransferase 72E1 [Cucumis melo var. makuwa] [Cucumis melo]	ko00940//Phenylpropanoid biosynthesis
ncbi_120074764	K14488	up_back	up_down	--	XP_016900724.1 PREDICTED: indole-3-acetic acid-induced protein ARG7 [Cucumis melo]	ko04075//Plant hormone signal transduction
ncbi_120074769	K02912	down_back	down_up	RPL32A	XP_022925632.1 60S ribosomal protein L32-1-like isoform X14 [Cucurbita moschata]	ko03010//Ribosome
ncbi_120074773	K09840	down_up	down_back	NCED2	XP_004134911.1 9-cis-epoxycarotenoid dioxygenase NCED2, chloroplastic [Cucumis sativus]	ko01100//Metabolic pathways;ko01110//Biosynthesis of secondary metabolites;ko00906//Carotenoid biosynthesis
ncbi_120074774	K00166	up_back	up	At5g09300	XP_008441060.1 PREDICTED: 2-oxoisovalerate dehydrogenase subunit alpha 2, mitochondrial [Cucumis melo]	ko01100//Metabolic pathways;ko01110//Biosynthesis of secondary metabolites;ko00280//Valine, leucine and isoleucine degradation;ko00640//Propanoate metabolism
ncbi_120074930	K02737	down_up	down_back	PBE2	XP_022961789.1 proteasome subunit beta type-5-like [Cucurbita moschata]	ko03050//Proteasome
ncbi_120074954	K12613	up_back	down_back	DCP2	XP_008456478.1 PREDICTED: mRNA-decapping enzyme subunit 2-like [Cucumis melo]	ko03018//RNA degradation
ncbi_120074956	K02738	down_up	down_back	PBA1	XP_022962546.1 proteasome subunit beta type-6-like [Cucurbita moschata]	ko03050//Proteasome
ncbi_120074964	K02995	down_back	down_up	RPS8	XP_008466734.1 PREDICTED: 40S ribosomal protein S8-2 [Cucumis melo]	ko03010//Ribosome
ncbi_120074983	K01626	down_up	down	DHAPS-1	KAA0065140.1 phospho-2-dehydro-3-deoxyheptonate aldolase 1 [Cucumis melo var. makuwa] [Cucumis melo]	ko01100//Metabolic pathways;ko01110//Biosynthesis of secondary metabolites;ko01230//Biosynthesis of amino acids;ko00400//Phenylalanine, tyrosine and tryptophan biosynthesis
ncbi_120074990	K03841	up_back	up	CYFBP	XP_008445761.1 PREDICTED: fructose-1,6-bisphosphatase, cytosolic [Cucumis melo]	ko01100//Metabolic pathways;ko01110//Biosynthesis of secondary metabolites;ko01200//Carbon metabolism;ko00010//Glycolysis / Gluconeogenesis;ko00710//Carbon fixation in photosynthetic organisms;ko00051//Fructose and mannose metabolism;ko00030//Pentose phosphate pathway
ncbi_120075035	K03249	down_back	down_up	TIF3F1	XP_008441439.1 PREDICTED: eukaryotic translation initiation factor 3 subunit F [Cucumis melo]	ko03013//Nucleocytoplasmic transport
ncbi_120075036	K00856	down_back	down	ADK2	XP_008456502.1 PREDICTED: adenosine kinase 2 [Cucumis melo]	ko01100//Metabolic pathways;ko00230//Purine metabolism
ncbi_120075040	K19476	up	down_back	--	XP_011656519.1 uncharacterized protein LOC101211044 [Cucumis sativus]	ko04144//Endocytosis
ncbi_120075053	K00231	down_back	down_up	POX2	XP_008441359.1 PREDICTED: protoporphyrinogen oxidase, chloroplastic/mitochondrial isoform X1 [Cucumis melo]	ko01100//Metabolic pathways;ko01110//Biosynthesis of secondary metabolites;ko00860//Porphyrin metabolism
ncbi_120075079	K00794	down	down_back	At2g44050	XP_008445594.1 PREDICTED: 6,7-dimethyl-8-ribityllumazine synthase, chloroplastic, partial [Cucumis melo]	ko01100//Metabolic pathways;ko01110//Biosynthesis of secondary metabolites;ko00740//Riboflavin metabolism
ncbi_120075087	K00134	down	down_back	GAPC2	XP_004138467.1 glyceraldehyde-3-phosphate dehydrogenase, cytosolic [Cucumis sativus]	ko01100//Metabolic pathways;ko01110//Biosynthesis of secondary metabolites;ko01200//Carbon metabolism;ko01230//Biosynthesis of amino acids;ko00010//Glycolysis / Gluconeogenesis;ko00710//Carbon fixation in photosynthetic organisms
ncbi_120075097	K23558	down	down_back	3BETAHSD/D2	XP_008445550.1 PREDICTED: 3beta-hydroxysteroid-dehydrogenase/decarboxylase isoform X1 [Cucumis melo]	ko01100//Metabolic pathways;ko01110//Biosynthesis of secondary metabolites;ko00100//Steroid biosynthesis
ncbi_120075099	K09843	up_back	down_up	CYP707A1	XP_022962256.1 abscisic acid 8'-hydroxylase 3-like [Cucurbita moschata]	ko00906//Carotenoid biosynthesis
ncbi_120075109	K02639	down_back	down	FDX3	XP_023551682.1 ferredoxin, root R-B2-like [Cucurbita pepo subsp. pepo] [Cucurbita pepo]	ko00195//Photosynthesis
ncbi_120075163	K01115	down_back	up	PLDDELTA	XP_008445312.1 PREDICTED: phospholipase D delta-like [Cucumis melo]	ko01100//Metabolic pathways;ko01110//Biosynthesis of secondary metabolites;ko04144//Endocytosis;ko00564//Glycerophospholipid metabolism;ko00565//Ether lipid metabolism
ncbi_120075206	K14492	down_back	up	ARR9	XP_022955857.1 two-component response regulator ARR17-like isoform X1 [Cucurbita moschata]	ko04075//Plant hormone signal transduction
ncbi_120075211	K12854	down_back	down_up	BRR2A	XP_004147618.1 DExH-box ATP-dependent RNA helicase DExH12 [Cucumis sativus]	ko03040//Spliceosome
ncbi_120075249	K13946	down_up	up	LAX1	XP_004138429.1 auxin transporter-like protein 1 [Cucumis sativus]	ko04075//Plant hormone signal transduction
ncbi_120075294	K12818	down	down_back	At1g27900	XP_004143044.1 probable pre-mRNA-splicing factor ATP-dependent RNA helicase DEAH4 isoform X1 [Cucumis sativus]	ko03040//Spliceosome
ncbi_120075306	K00387	down	up_back	SOX	XP_008441341.1 PREDICTED: sulfite oxidase isoform X2 [Cucumis melo]	ko01100//Metabolic pathways;ko00920//Sulfur metabolism
ncbi_120075308	K01772	up	down_up	HEMH	KAA0060991.1 ferrochelatase-2 [Cucumis melo var. makuwa] [Cucumis melo]	ko01100//Metabolic pathways;ko01110//Biosynthesis of secondary metabolites;ko00860//Porphyrin metabolism
ncbi_120075311	K00700	down_back	down_up	SBEII	XP_004144236.1 1,4-alpha-glucan-branching enzyme 1, chloroplastic/amyloplastic [Cucumis sativus]	ko01100//Metabolic pathways;ko01110//Biosynthesis of secondary metabolites;ko00500//Starch and sucrose metabolism
ncbi_120075316	K20772	up	down_up	ACS1	ABO76785.1 1-aminocyclopropane-1-carboxylate synthase [Citrullus colocynthis x Citrullus lanatus var. lanatus]	ko01100//Metabolic pathways;ko01110//Biosynthesis of secondary metabolites;ko04016//MAPK signaling pathway - plant;ko00270//Cysteine and methionine metabolism
ncbi_120075330	K01142	down	down_back	ARP	XP_022973325.1 DNA-(apurinic or apyrimidinic site) lyase, chloroplastic isoform X1 [Cucurbita maxima]	ko03410//Base excision repair
ncbi_120075396	K13412	down	up	CCAMK	XP_031743737.1 calcium and calcium/calmodulin-dependent serine/threonine-protein kinase-like [Cucumis sativus]	ko04626//Plant-pathogen interaction
ncbi_120075414	K08734	down	down_back	MLH1	XP_031743949.1 DNA mismatch repair protein MLH1 isoform X1 [Cucumis sativus]	ko03430//Mismatch repair
ncbi_120075432	K00121	up_back	up	At5g42250	XP_008464878.1 PREDICTED: alcohol dehydrogenase-like 7 isoform X1 [Cucumis melo]	ko01100//Metabolic pathways;ko01110//Biosynthesis of secondary metabolites;ko01200//Carbon metabolism;ko00010//Glycolysis / Gluconeogenesis;ko00071//Fatty acid degradation;ko00350//Tyrosine metabolism
ncbi_120075473	K01581	down_back	down	ODC	XP_022951779.1 ornithine decarboxylase-like [Cucurbita moschata]	ko01100//Metabolic pathways;ko01110//Biosynthesis of secondary metabolites;ko00480//Glutathione metabolism;ko00330//Arginine and proline metabolism
ncbi_120075557	K15919	down	up_back	HPR3	XP_008438122.1 PREDICTED: glyoxylate/hydroxypyruvate reductase HPR3-like [Cucumis melo]	ko01100//Metabolic pathways;ko01110//Biosynthesis of secondary metabolites;ko01200//Carbon metabolism;ko00630//Glyoxylate and dicarboxylate metabolism;ko00260//Glycine, serine and threonine metabolism
ncbi_120075587	K20729	down	down_back	EPF2	XP_008456675.1 PREDICTED: protein EPIDERMAL PATTERNING FACTOR 1 [Cucumis melo]	ko04016//MAPK signaling pathway - plant
ncbi_120075609	K00021	down	up_down	HMG1	XP_004146762.1 3-hydroxy-3-methylglutaryl-coenzyme A reductase 1 [Cucumis sativus]	ko01100//Metabolic pathways;ko01110//Biosynthesis of secondary metabolites;ko00900//Terpenoid backbone biosynthesis
ncbi_120075628	K08917	down	up_back	CAP10A	XP_022993917.1 chlorophyll a-b binding protein CP24 10A, chloroplastic-like [Cucurbita maxima]	ko01100//Metabolic pathways;ko00196//Photosynthesis - antenna proteins
ncbi_120075635	K01528	down_back	down_up	DRP2A	XP_008441188.1 PREDICTED: dynamin-2A-like [Cucumis melo]	ko04144//Endocytosis
ncbi_120075653	K07375	down_back	down	TUBB1	XP_022962240.1 tubulin beta chain-like [Cucurbita moschata]	ko04145//Phagosome
ncbi_120075669	K00121	up_down	up_back	At5g42250	XP_008464876.1 PREDICTED: alcohol dehydrogenase-like 7 [Cucumis melo]	ko01100//Metabolic pathways;ko01110//Biosynthesis of secondary metabolites;ko01200//Carbon metabolism;ko00010//Glycolysis / Gluconeogenesis;ko00071//Fatty acid degradation;ko00350//Tyrosine metabolism
ncbi_120075679	K14432	down_back	down	DPBF3	XP_004140925.1 ABSCISIC ACID-INSENSITIVE 5-like protein 2 [Cucumis sativus]	ko04075//Plant hormone signal transduction
ncbi_120075709	K12885	down_back	down_up	RZ1B	XP_004150370.1 glycine-rich RNA-binding protein RZ1C isoform X1 [Cucumis sativus]	ko03040//Spliceosome
ncbi_120075732	K02945	down_back	up	RPS1	XP_016902972.1 PREDICTED: 30S ribosomal protein S1, chloroplastic-like [Cucumis melo]	ko03010//Ribosome
ncbi_120075812	K02925	down_back	down_up	RPL3	XP_008463090.1 PREDICTED: 60S ribosomal protein L3 [Cucumis melo]	ko03010//Ribosome
ncbi_120075818	K17913	down_back	down	CCD8B	XP_008445014.1 PREDICTED: carotenoid cleavage dioxygenase 8 homolog B, chloroplastic isoform X1 [Cucumis melo]	ko01110//Biosynthesis of secondary metabolites;ko00906//Carotenoid biosynthesis
ncbi_120075834	K00434	down	up	APX6	XP_008445223.1 PREDICTED: putative L-ascorbate peroxidase 6 isoform X4 [Cucumis melo]	ko01100//Metabolic pathways;ko00480//Glutathione metabolism;ko00053//Ascorbate and aldarate metabolism
ncbi_120075847	K12662	down_back	down_up	LIS	XP_004146749.1 U4/U6 small nuclear ribonucleoprotein PRP4-like protein [Cucumis sativus]	ko03040//Spliceosome
ncbi_120075851	K08492	down_back	down_up	SYP81	XP_004138436.2 syntaxin-81 isoform X1 [Cucumis sativus]	ko04145//Phagosome;ko04130//SNARE interactions in vesicular transport
ncbi_120075911	K04124	down_back	down	LE	AAF80661.1 putative gibberellin 3 beta hydroxylase [Citrullus lanatus subsp. vulgaris] [Citrullus lanatus]	ko01100//Metabolic pathways;ko01110//Biosynthesis of secondary metabolites;ko00904//Diterpenoid biosynthesis
ncbi_120075928	K00760	down_back	down_up	hpt	KAA0031631.1 hypoxanthine-guanine phosphoribosyltransferase [Cucumis melo var. makuwa] [Cucumis melo]	ko01100//Metabolic pathways;ko01110//Biosynthesis of secondary metabolites;ko00230//Purine metabolism
ncbi_120075938	K10572	down	down_back	IPK1	XP_004152686.1 inositol-pentakisphosphate 2-kinase [Cucumis sativus]	ko01100//Metabolic pathways;ko00562//Inositol phosphate metabolism;ko04070//Phosphatidylinositol signaling system
ncbi_120075944	K00430	down	up	PER55	XP_008441330.1 PREDICTED: peroxidase 55-like [Cucumis melo]	ko01100//Metabolic pathways;ko01110//Biosynthesis of secondary metabolites;ko00940//Phenylpropanoid biosynthesis
ncbi_120075965	K01728	down_up	down	At1g67750	XP_022996659.1 probable pectate lyase 5 [Cucurbita maxima]	ko01100//Metabolic pathways;ko00040//Pentose and glucuronate interconversions
ncbi_120075982	K14404	down_back	down_up	--	XP_008456637.1 PREDICTED: uncharacterized protein LOC103496534 isoform X2 [Cucumis melo]	ko03015//mRNA surveillance pathway
ncbi_120076126	K11816	up_down	down_up	YUC6	KAA0065025.1 indole-3-pyruvate monooxygenase YUCCA6 [Cucumis melo var. makuwa] [Cucumis melo]	ko01100//Metabolic pathways;ko00380//Tryptophan metabolism
ncbi_120076191	K12349	down_back	down_up	NCER2	XP_008464893.1 PREDICTED: neutral ceramidase-like [Cucumis melo]	ko01100//Metabolic pathways;ko00600//Sphingolipid metabolism
ncbi_120076195	K01581	up	down_back	ODC	KAA0064856.1 ornithine decarboxylase-like [Cucumis melo var. makuwa] [Cucumis melo]	ko01100//Metabolic pathways;ko01110//Biosynthesis of secondary metabolites;ko00480//Glutathione metabolism;ko00330//Arginine and proline metabolism
ncbi_120076267	K14496	up_back	up	PYL4	XP_023549825.1 abscisic acid receptor PYL12-like [Cucurbita pepo subsp. pepo] [Cucurbita pepo]	ko04075//Plant hormone signal transduction;ko04016//MAPK signaling pathway - plant
ncbi_120076305	K11584	down_back	down	B'KAPPA	XP_004138753.1 serine/threonine protein phosphatase 2A 57 kDa regulatory subunit B' kappa isoform [Cucumis sativus]	ko03015//mRNA surveillance pathway
ncbi_120076318	K10744	down	up	--	XP_023546639.1 ribonuclease H2 subunit B [Cucurbita pepo subsp. pepo] [Cucurbita pepo]	ko03030//DNA replication
ncbi_120076341	K02723	down	up_back	PSBY	XP_004142959.3 photosystem II core complex proteins psbY, chloroplastic [Cucumis sativus]	ko00195//Photosynthesis
ncbi_120076365	K00913	up	down	ITPK3	XP_011649713.1 inositol-tetrakisphosphate 1-kinase 3 isoform X1 [Cucumis sativus]	ko01100//Metabolic pathways;ko00562//Inositol phosphate metabolism;ko04070//Phosphatidylinositol signaling system
ncbi_120076374	K01142	down	down_back	--	XP_022973325.1 DNA-(apurinic or apyrimidinic site) lyase, chloroplastic isoform X1 [Cucurbita maxima]	ko03410//Base excision repair
ncbi_120076424	K13065	down	down_back	SAT	KAA0061032.1 vinorine synthase-like [Cucumis melo var. makuwa] [Cucumis melo]	ko01100//Metabolic pathways;ko01110//Biosynthesis of secondary metabolites;ko00940//Phenylpropanoid biosynthesis;ko00945//Stilbenoid, diarylheptanoid and gingerol biosynthesis;ko00941//Flavonoid biosynthesis
ncbi_120076425	K19476	down_back	up	--	XP_022139637.1 uncharacterized protein LOC111010490 [Momordica charantia]	ko04144//Endocytosis
ncbi_120076437	K00279	down_up	up	CKX5	XP_011649640.1 cytokinin dehydrogenase 5 [Cucumis sativus]	ko00908//Zeatin biosynthesis
ncbi_120076441	K14484	up	down	IAA29	XP_008445232.2 PREDICTED: auxin-responsive protein IAA29-like [Cucumis melo]	ko04075//Plant hormone signal transduction
ncbi_120076445	K19355	down_up	up	MAN6	XP_008456477.1 PREDICTED: mannan endo-1,4-beta-mannosidase 6 [Cucumis melo]	ko01100//Metabolic pathways;ko00051//Fructose and mannose metabolism
ncbi_120076458	K08911	down_up	up	LHCA5	XP_004150882.1 photosystem I chlorophyll a/b-binding protein 5, chloroplastic [Cucumis sativus]	ko01100//Metabolic pathways;ko00196//Photosynthesis - antenna proteins
ncbi_120076491	K01762	down_back	down	ACS2	XP_022996837.1 1-aminocyclopropane-1-carboxylate synthase CMA101-like [Cucurbita maxima]	ko01100//Metabolic pathways;ko01110//Biosynthesis of secondary metabolites;ko00270//Cysteine and methionine metabolism
ncbi_120076495	K00430	down_up	down	PER51	XP_004138796.1 peroxidase 51 [Cucumis sativus]	ko01100//Metabolic pathways;ko01110//Biosynthesis of secondary metabolites;ko00940//Phenylpropanoid biosynthesis
ncbi_120076514	K09580	down_back	down_up	PDIL5-2	XP_004138646.1 protein disulfide-isomerase 5-2 [Cucumis sativus]	ko04141//Protein processing in endoplasmic reticulum
ncbi_120076533	K14488	down_back	down	SAUR50	XP_004152658.1 auxin-responsive protein SAUR50 [Cucumis sativus]	ko04075//Plant hormone signal transduction
ncbi_120076562	K12622	down_back	down_up	LSM3A	XP_022133461.1 sm-like protein LSM3A [Momordica charantia]	ko03040//Spliceosome;ko03018//RNA degradation
ncbi_120076582	K10760	down_back	down	IPT1	XP_008445640.1 PREDICTED: adenylate isopentenyltransferase-like [Cucumis melo]	ko01100//Metabolic pathways;ko01110//Biosynthesis of secondary metabolites;ko00908//Zeatin biosynthesis
ncbi_120076611	K10756	down_back	down_up	RFC5	XP_008466735.1 PREDICTED: replication factor C subunit 5 [Cucumis melo]	ko03420//Nucleotide excision repair;ko03030//DNA replication;ko03430//Mismatch repair
ncbi_120076666	K15397	down_back	up	KCS5	KAA0033585.1 3-ketoacyl-CoA synthase 5-like [Cucumis melo var. makuwa] [Cucumis melo]	ko01100//Metabolic pathways;ko01110//Biosynthesis of secondary metabolites;ko04626//Plant-pathogen interaction;ko00062//Fatty acid elongation
ncbi_120076694	K00434	down	down_back	APXT	XP_004149799.1 probable L-ascorbate peroxidase 6, chloroplastic/mitochondrial isoform X1 [Cucumis sativus]	ko01100//Metabolic pathways;ko00480//Glutathione metabolism;ko00053//Ascorbate and aldarate metabolism
ncbi_120076709	K00759	down_back	up	APT5	XP_004138720.1 adenine phosphoribosyltransferase 5 [Cucumis sativus]	ko01100//Metabolic pathways;ko00230//Purine metabolism
ncbi_120076780	K05391	down	down_back	CNGC1	XP_011651603.1 cyclic nucleotide-gated ion channel 1 isoform X1 [Cucumis sativus]	ko04626//Plant-pathogen interaction
ncbi_120076815	K02321	down_back	down_up	POLA2	XP_008452343.1 PREDICTED: DNA polymerase alpha subunit B [Cucumis melo]	ko03030//DNA replication
ncbi_120076825	K12450	down_back	down	RHM1	KAA0065004.1 trifunctional UDP-glucose 4,6-dehydratase/UDP-4-keto-6-deoxy-D-glucose 3,5-epimerase/UDP-4-keto-L-rhamnose-reductase RHM2-like [Cucumis melo var. makuwa] [Cucumis melo]	ko01100//Metabolic pathways;ko00520//Amino sugar and nucleotide sugar metabolism
ncbi_120076884	K14272	up_back	up	GGAT2	XP_008444367.1 PREDICTED: glutamate--glyoxylate aminotransferase 2 [Cucumis melo]	ko01100//Metabolic pathways;ko01110//Biosynthesis of secondary metabolites;ko01200//Carbon metabolism;ko01230//Biosynthesis of amino acids;ko00630//Glyoxylate and dicarboxylate metabolism;ko00710//Carbon fixation in photosynthetic organisms;ko00260//Glycine, serine and threonine metabolism;ko00250//Alanine, aspartate and glutamate metabolism;ko01210//2-Oxocarboxylic acid metabolism;ko00220//Argin…
ncbi_120077094	K01609	down_back	down_up	IGPS	XP_004144552.2 indole-3-glycerol phosphate synthase, chloroplastic [Cucumis sativus]	ko01100//Metabolic pathways;ko01110//Biosynthesis of secondary metabolites;ko01230//Biosynthesis of amino acids;ko00400//Phenylalanine, tyrosine and tryptophan biosynthesis
ncbi_120077175	K00134	down_up	up_back	GAPCP2	KAA0062791.1 glyceraldehyde-3-phosphate dehydrogenase GAPCP2 [Cucumis melo var. makuwa] [Cucumis melo]	ko01100//Metabolic pathways;ko01110//Biosynthesis of secondary metabolites;ko01200//Carbon metabolism;ko01230//Biosynthesis of amino acids;ko00010//Glycolysis / Gluconeogenesis;ko00710//Carbon fixation in photosynthetic organisms
ncbi_120077226	K02114	up	down	atpE	YP_009346490.1 ATP synthase CF1 epsilon subunit [Cucumis x hytivus]	ko01100//Metabolic pathways;ko00190//Oxidative phosphorylation;ko00195//Photosynthesis
ncbi_120077347	K02952	up_back	up	RPS13	AEN56112.1 ribosomal protein S13 [Cucumis melo subsp. melo] [Cucumis melo]	ko03010//Ribosome
ncbi_120077445	K14488	down_up	down_back	SAUR24	XP_016900453.1 PREDICTED: auxin-responsive protein SAUR21-like [Cucumis melo]	ko04075//Plant hormone signal transduction
ncbi_120077446	K14488	down	down_back	SAUR50	XP_022952665.1 auxin-responsive protein SAUR50-like [Cucurbita moschata]	ko04075//Plant hormone signal transduction
ncbi_120077452	K02949	down_back	down_up	RPS11	XP_022952178.1 40S ribosomal protein S11-like [Cucurbita moschata]	ko03010//Ribosome
ncbi_120077467	K00430	up	down_up	poxN1	XP_004136867.2 peroxidase N1 [Cucumis sativus]	ko01100//Metabolic pathways;ko01110//Biosynthesis of secondary metabolites;ko00940//Phenylpropanoid biosynthesis
ncbi_120077469	K04120	down_up	up	TPS28	XP_008449932.2 PREDICTED: ent-copalyl diphosphate synthase, chloroplastic, partial [Cucumis melo]	ko01100//Metabolic pathways;ko01110//Biosynthesis of secondary metabolites;ko00904//Diterpenoid biosynthesis
ncbi_120077472	K01507	down_back	up	PPA6	XP_008455105.1 PREDICTED: soluble inorganic pyrophosphatase 6, chloroplastic [Cucumis melo]	ko00190//Oxidative phosphorylation
ncbi_120077482	K23260	down_up	up	TOGT1	XP_022972392.1 scopoletin glucosyltransferase-like [Cucurbita maxima]	ko01110//Biosynthesis of secondary metabolites;ko00940//Phenylpropanoid biosynthesis
ncbi_120077489	K13513	down_back	down	LPAT5	XP_023530104.1 probable 1-acyl-sn-glycerol-3-phosphate acyltransferase 5 isoform X1 [Cucurbita pepo subsp. pepo] [Cucurbita pepo]	ko01100//Metabolic pathways;ko01110//Biosynthesis of secondary metabolites;ko00564//Glycerophospholipid metabolism;ko00561//Glycerolipid metabolism
ncbi_120077500	K10143	up_down	up_back	RUP2	KAA0038490.1 WD repeat-containing protein RUP2-like [Cucumis melo var. makuwa] [Cucumis melo]	ko04120//Ubiquitin mediated proteolysis;ko04712//Circadian rhythm - plant
ncbi_120077526	K00588	down_back	up	CCOAOMT1	XP_008454948.1 PREDICTED: caffeoyl-CoA O-methyltransferase 5 [Cucumis melo]	ko01100//Metabolic pathways;ko01110//Biosynthesis of secondary metabolites;ko00940//Phenylpropanoid biosynthesis;ko00945//Stilbenoid, diarylheptanoid and gingerol biosynthesis;ko00941//Flavonoid biosynthesis
ncbi_120077538	K13508	down_up	down_back	GPAT1	XP_011657568.1 glycerol-3-phosphate acyltransferase 1 [Cucumis sativus]	ko01100//Metabolic pathways;ko01110//Biosynthesis of secondary metabolites;ko00564//Glycerophospholipid metabolism;ko00561//Glycerolipid metabolism
ncbi_120077564	K10760	down_back	up	IPT3	XP_022963833.1 adenylate isopentenyltransferase 5, chloroplastic-like [Cucurbita moschata]	ko01100//Metabolic pathways;ko01110//Biosynthesis of secondary metabolites;ko00908//Zeatin biosynthesis
ncbi_120077601	K20769	up	down_up	CYP94A2	XP_008447772.1 PREDICTED: LOW QUALITY PROTEIN: cytochrome P450 94A2-like [Cucumis melo]	ko00073//Cutin, suberine and wax biosynthesis
ncbi_120077622	K13449	down_up	down_back	At2g14610	XP_008455064.1 PREDICTED: pathogenesis-related protein PRB1-2-like [Cucumis melo]	ko04075//Plant hormone signal transduction;ko04626//Plant-pathogen interaction;ko04016//MAPK signaling pathway - plant
ncbi_120077653	K07203	down	down_back	TOR	XP_008455057.1 PREDICTED: serine/threonine-protein kinase TOR isoform X1 [Cucumis melo]	ko04136//Autophagy - other
ncbi_120077658	K01703	down	down_back	IIL1	XP_008465910.1 PREDICTED: 3-isopropylmalate dehydratase large subunit [Cucumis melo]	ko01100//Metabolic pathways;ko01110//Biosynthesis of secondary metabolites;ko01230//Biosynthesis of amino acids;ko01210//2-Oxocarboxylic acid metabolism;ko00290//Valine, leucine and isoleucine biosynthesis;ko00966//Glucosinolate biosynthesis;ko00660//C5-Branched dibasic acid metabolism
ncbi_120077678	K02950	down_back	up_back	RPS12	YP_009709935.1 ribosomal protein S12 [Manihot esculenta]	ko03010//Ribosome
ncbi_120077686	K13416	down_back	up	BAK1	XP_008455226.1 PREDICTED: BRASSINOSTEROID INSENSITIVE 1-associated receptor kinase 1-like isoform X1 [Cucumis melo]	ko04075//Plant hormone signal transduction;ko04626//Plant-pathogen interaction;ko04016//MAPK signaling pathway - plant
ncbi_120077696	K16040	up	down	OMT3	KAA0059108.1 trans-resveratrol di-O-methyltransferase-like [Cucumis melo var. makuwa] [Cucumis melo]	ko00945//Stilbenoid, diarylheptanoid and gingerol biosynthesis
ncbi_120077733	K03240	down	down_back	Eif2b5	XP_008455609.1 PREDICTED: translation initiation factor eIF-2B subunit epsilon isoform X1 [Cucumis melo]	ko03013//Nucleocytoplasmic transport
ncbi_120077740	K13348	up_back	up	--	XP_008455339.1 PREDICTED: uncharacterized protein LOC103495527 [Cucumis melo]	ko04146//Peroxisome
ncbi_120077752	K09540	down_up	up	ERDJ2A	XP_008439302.1 PREDICTED: dnaJ protein ERDJ2A [Cucumis melo]	ko04141//Protein processing in endoplasmic reticulum;ko03060//Protein export
ncbi_120077753	K13126	down_back	down_up	PAB2	XP_008454965.1 PREDICTED: polyadenylate-binding protein 2 [Cucumis melo]	ko03013//Nucleocytoplasmic transport;ko03015//mRNA surveillance pathway;ko03018//RNA degradation
ncbi_120077777	K14401	down_back	down_up	CPSF160	XP_008441850.1 PREDICTED: cleavage and polyadenylation specificity factor subunit 1 isoform X1 [Cucumis melo]	ko03015//mRNA surveillance pathway
ncbi_120077789	K14016	down_up	up	Ufd1	XP_008444838.1 PREDICTED: ubiquitin fusion degradation protein 1 homolog isoform X1 [Cucumis melo]	ko04141//Protein processing in endoplasmic reticulum
ncbi_120077796	K02492	up	down_back	HEMA2	KAA0031410.1 glutamyl-tRNA reductase [Cucumis melo var. makuwa] [Cucumis melo]	ko01100//Metabolic pathways;ko01110//Biosynthesis of secondary metabolites;ko00860//Porphyrin metabolism
ncbi_120077880	K14488	down_up	up	ARG7	XP_011658585.1 auxin-responsive protein SAUR21 [Cucumis sativus]	ko04075//Plant hormone signal transduction
ncbi_120077890	K14455	up	down_back	ASP1	XP_004147278.1 aspartate aminotransferase, mitochondrial [Cucumis sativus]	ko01100//Metabolic pathways;ko01110//Biosynthesis of secondary metabolites;ko01200//Carbon metabolism;ko01230//Biosynthesis of amino acids;ko00270//Cysteine and methionine metabolism;ko00710//Carbon fixation in photosynthetic organisms;ko00330//Arginine and proline metabolism;ko00250//Alanine, aspartate and glutamate metabolism;ko01210//2-Oxocarboxylic acid metabolism;ko00400//Phenylalanine, tyro…
ncbi_120077891	K14502	down_up	down_back	ASK6	XP_023530413.1 shaggy-related protein kinase zeta-like [Cucurbita pepo subsp. pepo] [Cucurbita pepo]	ko04075//Plant hormone signal transduction
ncbi_120077896	K16055	down	down_back	TPS7	XP_011658751.1 probable alpha,alpha-trehalose-phosphate synthase [UDP-forming] 7 [Cucumis sativus]	ko01100//Metabolic pathways;ko01110//Biosynthesis of secondary metabolites;ko00500//Starch and sucrose metabolism
ncbi_120077926	K01728	down_back	down	At5g48900	XP_008447332.1 PREDICTED: probable pectate lyase 8 [Cucumis melo]	ko01100//Metabolic pathways;ko00040//Pentose and glucuronate interconversions
ncbi_120077930	K14489	down_back	up	AHK2	XP_022928257.1 histidine kinase 2 isoform X1 [Cucurbita moschata]	ko04075//Plant hormone signal transduction
ncbi_120077948	K00753	down_back	down_up	FUT12	XP_004136979.1 glycoprotein 3-alpha-L-fucosyltransferase A isoform X1 [Cucumis sativus]	ko01100//Metabolic pathways;ko00513//Various types of N-glycan biosynthesis
ncbi_120077990	K04121	down_back	up	TPS4	XP_008447073.1 PREDICTED: ent-kaur-16-ene synthase, chloroplastic isoform X1 [Cucumis melo]	ko01100//Metabolic pathways;ko01110//Biosynthesis of secondary metabolites;ko00904//Diterpenoid biosynthesis
ncbi_120077991	K04121	down_up	up	EKS	XP_023553760.1 ent-kaur-16-ene synthase, chloroplastic isoform X2 [Cucurbita pepo subsp. pepo] [Cucurbita pepo]	ko01100//Metabolic pathways;ko01110//Biosynthesis of secondary metabolites;ko00904//Diterpenoid biosynthesis
ncbi_120078013	K00053	down	up_back	At3g58610	XP_008455269.1 PREDICTED: ketol-acid reductoisomerase, chloroplastic [Cucumis melo]	ko01100//Metabolic pathways;ko01110//Biosynthesis of secondary metabolites;ko01230//Biosynthesis of amino acids;ko01210//2-Oxocarboxylic acid metabolism;ko00770//Pantothenate and CoA biosynthesis;ko00290//Valine, leucine and isoleucine biosynthesis
ncbi_120078033	K01845	down_back	down_up	GSA	XP_004136907.3 glutamate-1-semialdehyde 2,1-aminomutase 2, chloroplastic [Cucumis sativus]	ko01100//Metabolic pathways;ko01110//Biosynthesis of secondary metabolites;ko00860//Porphyrin metabolism
ncbi_120078060	K13448	up	up_back	CML30	XP_023530136.1 calmodulin-like protein 1 [Cucurbita pepo subsp. pepo] [Cucurbita pepo]	ko04626//Plant-pathogen interaction
ncbi_120078097	K02433	down_back	up	GATA	XP_008449505.1 PREDICTED: glutamyl-tRNA(Gln) amidotransferase subunit A, chloroplastic/mitochondrial [Cucumis melo]	ko01100//Metabolic pathways;ko00970//Aminoacyl-tRNA biosynthesis
ncbi_120078131	K14488	up	down_up	SAUR72	XP_008466916.1 PREDICTED: auxin-responsive protein SAUR71-like [Cucumis melo]	ko04075//Plant hormone signal transduction
ncbi_120078144	K00430	down_up	down_back	GSVIVT00023967001	XP_004136832.1 peroxidase P7 [Cucumis sativus]	ko01100//Metabolic pathways;ko01110//Biosynthesis of secondary metabolites;ko00940//Phenylpropanoid biosynthesis
ncbi_120078151	K23260	down_up	up	TOGT1	XP_016901675.1 PREDICTED: scopoletin glucosyltransferase-like [Cucumis melo]	ko01110//Biosynthesis of secondary metabolites;ko00940//Phenylpropanoid biosynthesis
ncbi_120078209	K11816	up	down	YUC5	NP_001315377.1 probable indole-3-pyruvate monooxygenase YUCCA9 [Cucumis melo]	ko01100//Metabolic pathways;ko00380//Tryptophan metabolism
ncbi_120078212	K01438	down_back	down	At4g17830	BAA95409.1 DIP-1 [Citrullus lanatus]	ko01100//Metabolic pathways;ko01110//Biosynthesis of secondary metabolites;ko01230//Biosynthesis of amino acids;ko01210//2-Oxocarboxylic acid metabolism;ko00220//Arginine biosynthesis
ncbi_120078237	K10848	down	down_up	UVH1	XP_011652688.1 DNA repair endonuclease UVH1 [Cucumis sativus]	ko03420//Nucleotide excision repair
ncbi_120078257	K11826	down_back	down_up	AP2M	KAE8651445.1 hypothetical protein Csa_002574 [Cucumis sativus]	ko04144//Endocytosis
ncbi_120078258	K14488	down_back	down_up	ARG7	XP_023554734.1 auxin-induced protein 6B-like [Cucurbita pepo subsp. pepo] [Cucurbita pepo]	ko04075//Plant hormone signal transduction
ncbi_120078278	K17744	up_down	up_back	LGALDH	XP_008455112.1 PREDICTED: L-galactose dehydrogenase [Cucumis melo]	ko01100//Metabolic pathways;ko01110//Biosynthesis of secondary metabolites;ko00053//Ascorbate and aldarate metabolism
ncbi_120078291	K13449	down	down_back	PRB1	XP_008455068.1 PREDICTED: basic form of pathogenesis-related protein 1-like [Cucumis melo]	ko04075//Plant hormone signal transduction;ko04626//Plant-pathogen interaction;ko04016//MAPK signaling pathway - plant
ncbi_120078297	K00927	up_back	down	PGK3	XP_008447095.1 PREDICTED: phosphoglycerate kinase, cytosolic [Cucumis melo]	ko01100//Metabolic pathways;ko01110//Biosynthesis of secondary metabolites;ko01200//Carbon metabolism;ko01230//Biosynthesis of amino acids;ko00010//Glycolysis / Gluconeogenesis;ko00710//Carbon fixation in photosynthetic organisms
ncbi_120078362	K14553	down	down_back	At5g14050	XP_008457746.1 PREDICTED: U3 small nucleolar RNA-associated protein 18 homolog [Cucumis melo]	ko03008//Ribosome biogenesis in eukaryotes
ncbi_120078395	K03236	down_up	up	EIF1AX	XP_004144524.1 eukaryotic translation initiation factor 1A [Cucumis sativus]	ko03013//Nucleocytoplasmic transport
ncbi_120078399	K13449	down	up	PRB1	XP_008455071.1 PREDICTED: basic form of pathogenesis-related protein 1-like [Cucumis melo]	ko04075//Plant hormone signal transduction;ko04626//Plant-pathogen interaction;ko04016//MAPK signaling pathway - plant
ncbi_120078409	K19476	up	down_back	--	XP_016901704.1 PREDICTED: uncharacterized protein LOC103495691 [Cucumis melo]	ko04144//Endocytosis
ncbi_120078429	K20884	up	up_back	FHY	XP_008455309.1 PREDICTED: bifunctional riboflavin kinase/FMN phosphatase-like [Cucumis melo]	ko01100//Metabolic pathways;ko01110//Biosynthesis of secondary metabolites;ko00740//Riboflavin metabolism
ncbi_120078456	K22794	down_back	up_down	F3GGT1	KAA0059104.1 anthocyanidin 3-O-glucoside 2''-O-glucosyltransferase-like [Cucumis melo var. makuwa] [Cucumis melo]	ko00944//Flavone and flavonol biosynthesis
ncbi_120078487	K01184	up_back	up	At3g15720	XP_022141108.1 probable polygalacturonase At3g15720 [Momordica charantia]	ko01100//Metabolic pathways;ko00040//Pentose and glucuronate interconversions
ncbi_120078496	K04564	down_back	down_up	FSD2	XP_004146889.2 superoxide dismutase [Fe], chloroplastic [Cucumis sativus]	ko04146//Peroxisome
ncbi_120078505	K05391	down_back	down_up	CNGC2	XP_022141025.1 cyclic nucleotide-gated ion channel 2-like [Momordica charantia]	ko04626//Plant-pathogen interaction
ncbi_120078525	K00913	down_up	down_back	ITPK5	KAA0038563.1 inositol-tetrakisphosphate 1-kinase 1-like isoform X1 [Cucumis melo var. makuwa] [Cucumis melo]	ko01100//Metabolic pathways;ko00562//Inositol phosphate metabolism;ko04070//Phosphatidylinositol signaling system
ncbi_120078562	K06041	down_back	down	SETH3	XP_008447413.1 PREDICTED: probable arabinose 5-phosphate isomerase [Cucumis melo]	ko01100//Metabolic pathways
ncbi_120078569	K10760	up_back	down_back	IPT5	KAA0036515.1 adenylate isopentenyltransferase 5 [Cucumis melo var. makuwa] [Cucumis melo]	ko01100//Metabolic pathways;ko01110//Biosynthesis of secondary metabolites;ko00908//Zeatin biosynthesis
ncbi_120078592	K12581	down_back	up	CAF1-2	XP_022154798.1 probable CCR4-associated factor 1 homolog 6 [Momordica charantia]	ko03018//RNA degradation
ncbi_120078603	K13946	down_back	down	LAX5	XP_011658595.1 auxin transporter-like protein 5 [Cucumis sativus]	ko04075//Plant hormone signal transduction
ncbi_120078614	K00430	down_back	up	PER48	XP_008447111.2 PREDICTED: putative Peroxidase 48 [Cucumis melo]	ko01100//Metabolic pathways;ko01110//Biosynthesis of secondary metabolites;ko00940//Phenylpropanoid biosynthesis
ncbi_120078628	K14484	down_back	down_up	IAA11	XP_008447370.1 PREDICTED: auxin-responsive protein IAA11 isoform X1 [Cucumis melo]	ko04075//Plant hormone signal transduction
ncbi_120078630	K00784	down_back	down_up	TRZ2	XP_008449491.1 PREDICTED: ribonuclease Z, chloroplastic [Cucumis melo]	ko03013//Nucleocytoplasmic transport
ncbi_120078703	K00021	down_up	down_back	HMG1	XP_008451185.1 PREDICTED: 3-hydroxy-3-methylglutaryl-coenzyme A reductase 1-like [Cucumis melo]	ko01100//Metabolic pathways;ko01110//Biosynthesis of secondary metabolites;ko00900//Terpenoid backbone biosynthesis
ncbi_120078720	K03033	down_up	down_back	21D7	XP_022136128.1 probable 26S proteasome non-ATPase regulatory subunit 3 [Momordica charantia]	ko03050//Proteasome
ncbi_120078797	K05658	down	down_back	ABCB2	XP_008465999.1 PREDICTED: ABC transporter B family member 2-like [Cucumis melo]	ko02010//ABC transporters
ncbi_120079002	K10777	down_back	up_back	LIG4	XP_011648960.1 DNA ligase 4 isoform X2 [Cucumis sativus]	ko03450//Non-homologous end-joining
ncbi_120079037	K14484	down_up	down	AUX22D	XP_008455974.1 PREDICTED: auxin-induced protein 22D-like [Cucumis melo]	ko04075//Plant hormone signal transduction
ncbi_120079044	K00430	down_back	down	PER63	XP_011655977.1 peroxidase 31 [Cucumis sativus]	ko01100//Metabolic pathways;ko01110//Biosynthesis of secondary metabolites;ko00940//Phenylpropanoid biosynthesis
ncbi_120079101	K02706	down_back	up_back	psbD	AKZ22953.1 photosystem II protein D2 [Veronica americana]	ko01100//Metabolic pathways;ko00195//Photosynthesis
ncbi_120079171	K03878	down	up_back	ND1	YP_006666117.1 NADH dehydrogenase subunit 1 [Malus domestica]	ko01100//Metabolic pathways;ko00190//Oxidative phosphorylation
ncbi_120079228	K08248	down	down_back	MDL3	XP_011648921.2 (R)-mandelonitrile lyase 1 [Cucumis sativus]	ko01100//Metabolic pathways;ko01110//Biosynthesis of secondary metabolites;ko00460//Cyanoamino acid metabolism
ncbi_120079318	K12259	down	down_back	PAO5	XP_008459345.1 PREDICTED: probable polyamine oxidase 5 [Cucumis melo]	ko01100//Metabolic pathways;ko00330//Arginine and proline metabolism;ko00410//beta-Alanine metabolism
ncbi_120079357	K14289	down_back	down_up	HST1	XP_031737031.1 protein HASTY 1 [Cucumis sativus]	ko03013//Nucleocytoplasmic transport
ncbi_120079410	K01115	down_back	up	PLDZETA1	XP_004144817.1 phospholipase D zeta 2 [Cucumis sativus]	ko01100//Metabolic pathways;ko01110//Biosynthesis of secondary metabolites;ko04144//Endocytosis;ko00564//Glycerophospholipid metabolism;ko00565//Ether lipid metabolism
ncbi_120079415	K14397	down_back	down_up	CFIS1	XP_004141062.1 pre-mRNA cleavage factor Im 25 kDa subunit 1 [Cucumis sativus]	ko03015//mRNA surveillance pathway
ncbi_120079429	K02942	down_back	down_up	RPP3A	XP_008451467.1 PREDICTED: 60S acidic ribosomal protein P3-2 [Cucumis melo]	ko03010//Ribosome
ncbi_120079436	K02140	down_back	down	--	XP_023538220.1 uncharacterized protein LOC111799060 [Cucurbita pepo subsp. pepo] [Cucurbita pepo]	ko01100//Metabolic pathways;ko00190//Oxidative phosphorylation
ncbi_120079472	K03364	down_back	up	FZR3	XP_008458863.1 PREDICTED: protein FIZZY-RELATED 3 [Cucumis melo]	ko04120//Ubiquitin mediated proteolysis
ncbi_120079475	K02915	down	down_back	RPL34	XP_027098139.1 60S ribosomal protein L34 [Coffea arabica]	ko03010//Ribosome
ncbi_120079477	K14649	down_back	down_up	TAF8	XP_031742212.1 transcription initiation factor TFIID subunit 8 [Cucumis sativus]	ko03022//Basal transcription factors
ncbi_120079495	K02974	down_back	down_up	RPS24A	XP_008455742.1 PREDICTED: 40S ribosomal protein S24-1 [Cucumis melo]	ko03010//Ribosome
ncbi_120079501	K20603	down_back	down_up	MKK2	XP_004141060.1 mitogen-activated protein kinase kinase 2 [Cucumis sativus]	ko04016//MAPK signaling pathway - plant
ncbi_120079512	K10364	down_back	down	At3g05520	KAA0048038.1 F-actin-capping protein subunit alpha [Cucumis melo var. makuwa] [Cucumis melo]	ko04144//Endocytosis
ncbi_120079527	K08081	up	up_back	At5g06060	XP_004150641.1 tropinone reductase homolog At5g06060 [Cucumis sativus]	ko01100//Metabolic pathways;ko01110//Biosynthesis of secondary metabolites;ko00960//Tropane, piperidine and pyridine alkaloid biosynthesis
ncbi_120079529	K02183	up	down_back	CML46	XP_008459700.2 PREDICTED: probable calcium-binding protein CML30 [Cucumis melo]	ko04626//Plant-pathogen interaction;ko04016//MAPK signaling pathway - plant;ko04070//Phosphatidylinositol signaling system
ncbi_120079552	K00469	down_back	up_down	MIOX2	XP_008459136.1 PREDICTED: inositol oxygenase 2 [Cucumis melo]	ko01100//Metabolic pathways;ko00562//Inositol phosphate metabolism;ko00053//Ascorbate and aldarate metabolism
ncbi_120079555	K15813	down	up	IMS1	XP_011648794.1 isomultiflorenol synthase isoform X1 [Cucumis sativus]	ko01110//Biosynthesis of secondary metabolites;ko00909//Sesquiterpenoid and triterpenoid biosynthesis
ncbi_120079561	K05658	down_back	up	ABCB11	XP_008441862.1 PREDICTED: ABC transporter B family member 4-like [Cucumis melo]	ko02010//ABC transporters
ncbi_120079622	K14509	down_up	up	ETR1	XP_008450396.1 PREDICTED: ethylene receptor 1 isoform X1 [Cucumis melo]	ko04075//Plant hormone signal transduction;ko04016//MAPK signaling pathway - plant
ncbi_120079631	K22389	up_down	up	LCAT3	XP_004138893.1 phospholipase A(1) LCAT3 [Cucumis sativus]	ko01100//Metabolic pathways;ko01110//Biosynthesis of secondary metabolites;ko00564//Glycerophospholipid metabolism;ko00592//alpha-Linolenic acid metabolism
ncbi_120079644	K14310	down	down_up	NUP205	XP_008457616.1 PREDICTED: nuclear pore complex protein NUP205 [Cucumis melo]	ko03013//Nucleocytoplasmic transport
ncbi_120079649	K12126	up_back	up_down	PIF3	XP_011648884.1 transcription factor PIF3 isoform X1 [Cucumis sativus]	ko04075//Plant hormone signal transduction;ko04712//Circadian rhythm - plant
ncbi_120079676	K03283	up	up_back	HSP70	XP_004142749.1 heat shock cognate 70 kDa protein [Cucumis sativus]	ko04141//Protein processing in endoplasmic reticulum;ko03040//Spliceosome;ko04144//Endocytosis
ncbi_120079677	K12524	down	down_back	AKHSDH1	KAA0039290.1 bifunctional aspartokinase/homoserine dehydrogenase 1 [Cucumis melo var. makuwa] [Cucumis melo]	ko01100//Metabolic pathways;ko01110//Biosynthesis of secondary metabolites;ko01230//Biosynthesis of amino acids;ko00270//Cysteine and methionine metabolism;ko00260//Glycine, serine and threonine metabolism;ko00300//Lysine biosynthesis;ko00261//Monobactam biosynthesis
ncbi_120079711	K08735	down_back	down_up	MSH2	XP_023516636.1 DNA mismatch repair protein MSH2 [Cucurbita pepo subsp. pepo] [Cucurbita pepo]	ko03430//Mismatch repair
ncbi_120079719	K00729	down_back	down_up	wol	XP_022953750.1 dolichyl-phosphate beta-glucosyltransferase-like isoform X1 [Cucurbita moschata]	ko01100//Metabolic pathways;ko00510//N-Glycan biosynthesis
ncbi_120079730	K03283	up	up_back	HSP70	KAA0042485.1 heat shock cognate 70 kDa protein 2-like [Cucumis melo var. makuwa] [Cucumis melo]	ko04141//Protein processing in endoplasmic reticulum;ko03040//Spliceosome;ko04144//Endocytosis
ncbi_120079745	K09590	down_back	up_down	BA13	XP_022134388.1 cytochrome P450 85A-like [Momordica charantia]	ko01100//Metabolic pathways;ko01110//Biosynthesis of secondary metabolites;ko00905//Brassinosteroid biosynthesis
ncbi_120079753	K03349	down	down_up	APC2	XP_011655285.1 anaphase-promoting complex subunit 2 [Cucumis sativus]	ko04120//Ubiquitin mediated proteolysis
ncbi_120079761	K05391	up_down	up_back	CNGC2	XP_004141458.2 cyclic nucleotide-gated ion channel 2 [Cucumis sativus]	ko04626//Plant-pathogen interaction
ncbi_120079775	K08736	down_back	down_up	MSH3	XP_008439212.2 PREDICTED: DNA mismatch repair protein MSH3 [Cucumis melo]	ko03430//Mismatch repair
ncbi_120079784	K06981	down_back	down_up	IPK	XP_011655278.2 isopentenyl phosphate kinase [Cucumis sativus]	ko01100//Metabolic pathways;ko01110//Biosynthesis of secondary metabolites;ko00900//Terpenoid backbone biosynthesis
ncbi_120079788	K17908	up_back	up	ATG18B	KAA0043098.1 autophagy-related protein 18b isoform X1 [Cucumis melo var. makuwa] [Cucumis melo]	ko04136//Autophagy - other
ncbi_120079825	K05658	down_up	down	ABCB19	KAA0039506.1 ABC transporter B family member 19 [Cucumis melo var. makuwa] [Cucumis melo]	ko02010//ABC transporters
ncbi_120079894	K00131	up_down	up_back	GAPN	XP_022937833.1 NADP-dependent glyceraldehyde-3-phosphate dehydrogenase isoform X1 [Cucurbita moschata]	ko01100//Metabolic pathways;ko01200//Carbon metabolism;ko00010//Glycolysis / Gluconeogenesis;ko00030//Pentose phosphate pathway
ncbi_120079903	K01054	up_back	up	CSE	XP_008459473.1 PREDICTED: caffeoylshikimate esterase isoform X1 [Cucumis melo]	ko01100//Metabolic pathways;ko00561//Glycerolipid metabolism
ncbi_120079974	K12373	down_back	down	HEXO3	XP_022997517.1 beta-hexosaminidase 3-like [Cucurbita maxima]	ko01100//Metabolic pathways;ko00520//Amino sugar and nucleotide sugar metabolism;ko00513//Various types of N-glycan biosynthesis;ko00511//Other glycan degradation;ko00531//Glycosaminoglycan degradation;ko00603//Glycosphingolipid biosynthesis - globo and isoglobo series;ko00604//Glycosphingolipid biosynthesis - ganglio series
ncbi_120079978	K13024	up_back	up	VIP2	XP_008459290.1 PREDICTED: inositol hexakisphosphate and diphosphoinositol-pentakisphosphate kinase 2-like isoform X1 [Cucumis melo]	ko04070//Phosphatidylinositol signaling system
ncbi_120079992	K07517	up_back	up	ECI1	XP_008463475.1 PREDICTED: enoyl-CoA delta isomerase 1, peroxisomal [Cucumis melo]	ko00071//Fatty acid degradation
ncbi_120079994	K08679	down_back	down	GAE1	XP_008465609.1 PREDICTED: UDP-glucuronate 4-epimerase 1 [Cucumis melo]	ko01100//Metabolic pathways;ko00520//Amino sugar and nucleotide sugar metabolism
ncbi_120080026	K05658	down_up	up_back	ABCB15	XP_004142341.1 ABC transporter B family member 15 [Cucumis sativus]	ko02010//ABC transporters
ncbi_120080036	K11584	down_back	down	B'KAPPA	XP_008458023.1 PREDICTED: serine/threonine protein phosphatase 2A 57 kDa regulatory subunit B' iota isoform-like [Cucumis melo]	ko03015//mRNA surveillance pathway
ncbi_120080092	K02935	down_back	up	RPL12A	XP_022134069.1 50S ribosomal protein L12, chloroplastic-like [Momordica charantia]	ko03010//Ribosome
ncbi_120080113	K00031	down_back	down_up	At5g14590	XP_022990841.1 isocitrate dehydrogenase [NADP]-like [Cucurbita maxima]	ko01100//Metabolic pathways;ko01110//Biosynthesis of secondary metabolites;ko01200//Carbon metabolism;ko01230//Biosynthesis of amino acids;ko04146//Peroxisome;ko00480//Glutathione metabolism;ko01210//2-Oxocarboxylic acid metabolism;ko00020//Citrate cycle (TCA cycle)
ncbi_120080115	K02983	down	down_back	RPS30A	ESR64610.1 hypothetical protein CICLE_v10009868mg [Citrus clementina]	ko03010//Ribosome
ncbi_120080124	K15718	up	up_down	LOX1.6	XP_008454513.1 PREDICTED: linoleate 9S-lipoxygenase 6-like [Cucumis melo]	ko00591//Linoleic acid metabolism
ncbi_120080136	K19355	down	up	MAN2	XP_008459570.1 PREDICTED: mannan endo-1,4-beta-mannosidase 1-like [Cucumis melo]	ko01100//Metabolic pathways;ko00051//Fructose and mannose metabolism
ncbi_120080146	K01179	down_back	down	CEL3	KAA0039299.1 endoglucanase 9 [Cucumis melo var. makuwa] [Cucumis melo]	ko01100//Metabolic pathways;ko00500//Starch and sucrose metabolism
ncbi_120080165	K12486	down_back	down_up	AGD11	XP_011655910.1 probable ADP-ribosylation factor GTPase-activating protein AGD11 [Cucumis sativus]	ko04144//Endocytosis
ncbi_120080189	K10880	down_back	down_up	XRCC3	XP_004150781.1 DNA repair protein XRCC3 homolog [Cucumis sativus]	ko03440//Homologous recombination
ncbi_120080196	K15400	down_back	down	HCBT2	XP_004138891.1 omega-hydroxypalmitate O-feruloyl transferase [Cucumis sativus]	ko00073//Cutin, suberine and wax biosynthesis
ncbi_120080216	K01728	down	down_back	At5g63180	KAA0037617.1 pectate lyase-like [Cucumis melo var. makuwa] [Cucumis melo]	ko01100//Metabolic pathways;ko00040//Pentose and glucuronate interconversions
ncbi_120080261	K13508	up	up_back	GPAT5	XP_022956480.1 glycerol-3-phosphate acyltransferase 5-like [Cucurbita moschata]	ko01100//Metabolic pathways;ko01110//Biosynthesis of secondary metabolites;ko00564//Glycerophospholipid metabolism;ko00561//Glycerolipid metabolism
ncbi_120080263	K17991	down_back	down_up	SOP1	KAA0040441.1 peroxygenase-like [Cucumis melo var. makuwa] [Cucumis melo]	ko00073//Cutin, suberine and wax biosynthesis
ncbi_120080269	K15718	down	down_back	LOX1.5	XP_023545238.1 probable linoleate 9S-lipoxygenase 5 [Cucurbita pepo subsp. pepo] [Cucurbita pepo]	ko00591//Linoleic acid metabolism
ncbi_120080280	K05605	down_up	down_back	At4g13360	XP_031737293.1 3-hydroxyisobutyryl-CoA hydrolase-like protein 3, mitochondrial isoform X4 [Cucumis sativus]	ko01100//Metabolic pathways;ko01200//Carbon metabolism;ko00280//Valine, leucine and isoleucine degradation;ko00410//beta-Alanine metabolism;ko00640//Propanoate metabolism
ncbi_120080282	K08248	up	down_back	MDL1	XP_011648924.1 (R)-mandelonitrile lyase 1 [Cucumis sativus]	ko01100//Metabolic pathways;ko01110//Biosynthesis of secondary metabolites;ko00460//Cyanoamino acid metabolism
ncbi_120080403	K09667	down_back	up	SEC	AQK70972.1 putative UDP-N-acetylglucosamine--peptide N-acetylglucosaminyltransferase SEC [Zea mays]	ko00514//Other types of O-glycan biosynthesis
ncbi_120080406	K14554	down_back	down_up	SPCC1672.07	XP_023546572.1 WD repeat-containing protein 36 [Cucurbita pepo subsp. pepo] [Cucurbita pepo]	ko03008//Ribosome biogenesis in eukaryotes
ncbi_120080415	K01733	up	up_back	TS1	XP_008459597.1 PREDICTED: threonine synthase, chloroplastic-like [Cucumis melo]	ko01100//Metabolic pathways;ko01110//Biosynthesis of secondary metabolites;ko01230//Biosynthesis of amino acids;ko00260//Glycine, serine and threonine metabolism;ko00750//Vitamin B6 metabolism
ncbi_120080477	K14565	down_back	down_up	NOP5-2	XP_008455669.1 PREDICTED: probable nucleolar protein 5-2 [Cucumis melo]	ko03008//Ribosome biogenesis in eukaryotes
ncbi_120080590	K02995	down_back	down	RPS8	XP_022929761.1 40S ribosomal protein S8-like [Cucurbita moschata]	ko03010//Ribosome
ncbi_120080599	K08907	up_down	down	CAB6A	XP_008453995.1 PREDICTED: chlorophyll a-b binding protein 6A, chloroplastic [Cucumis melo]	ko01100//Metabolic pathways;ko00196//Photosynthesis - antenna proteins
ncbi_120080643	K13065	up_back	up	SALAT	XP_008453949.1 PREDICTED: vinorine synthase-like [Cucumis melo]	ko01100//Metabolic pathways;ko01110//Biosynthesis of secondary metabolites;ko00940//Phenylpropanoid biosynthesis;ko00945//Stilbenoid, diarylheptanoid and gingerol biosynthesis;ko00941//Flavonoid biosynthesis
ncbi_120080803	K13993	up	up_back	HSP18.1	XP_023529977.1 17.8 kDa class I heat shock protein-like [Cucurbita pepo subsp. pepo] [Cucurbita pepo]	ko04141//Protein processing in endoplasmic reticulum
ncbi_120080818	K09567	down_back	down_up	CYP22	XP_022967155.1 peptidyl-prolyl cis-trans isomerase CYP22 [Cucurbita maxima]	ko03040//Spliceosome
ncbi_120080823	K03648	down_back	down_up	UNG	XP_008465227.1 PREDICTED: uracil-DNA glycosylase, mitochondrial isoform X2 [Cucumis melo]	ko03410//Base excision repair
ncbi_120080826	K00133	down_back	down_up	asd	XP_008444110.1 PREDICTED: aspartate-semialdehyde dehydrogenase [Cucumis melo]	ko01100//Metabolic pathways;ko01110//Biosynthesis of secondary metabolites;ko01230//Biosynthesis of amino acids;ko00270//Cysteine and methionine metabolism;ko00260//Glycine, serine and threonine metabolism;ko01210//2-Oxocarboxylic acid metabolism;ko00300//Lysine biosynthesis;ko00261//Monobactam biosynthesis
ncbi_120080830	K15889	down_up	up	ICME	XP_004135123.2 isoprenylcysteine alpha-carbonyl methylesterase ICME isoform X1 [Cucumis sativus]	ko01100//Metabolic pathways;ko01110//Biosynthesis of secondary metabolites;ko00900//Terpenoid backbone biosynthesis
ncbi_120080861	K00951	up_down	up_back	CRSH	XP_004147635.1 probable GTP diphosphokinase CRSH, chloroplastic [Cucumis sativus]	ko01100//Metabolic pathways;ko00230//Purine metabolism
ncbi_120080863	K05350	down	down_back	BGLU14	XP_023535085.1 beta-glucosidase 18-like [Cucurbita pepo subsp. pepo] [Cucurbita pepo]	ko01100//Metabolic pathways;ko01110//Biosynthesis of secondary metabolites;ko00940//Phenylpropanoid biosynthesis;ko00500//Starch and sucrose metabolism;ko00460//Cyanoamino acid metabolism
ncbi_120080871	K01051	down	down_back	PME25	XP_022976564.1 probable pectinesterase/pectinesterase inhibitor 25 [Cucurbita maxima]	ko01100//Metabolic pathways;ko00040//Pentose and glucuronate interconversions
ncbi_120080888	K00615	up_back	up	TKL-2	XP_023527333.1 transketolase, chloroplastic [Cucurbita pepo subsp. pepo] [Cucurbita pepo]	ko01100//Metabolic pathways;ko01110//Biosynthesis of secondary metabolites;ko01200//Carbon metabolism;ko01230//Biosynthesis of amino acids;ko00710//Carbon fixation in photosynthetic organisms;ko00030//Pentose phosphate pathway
ncbi_120080892	K03644	up	up_back	LIP1P	XP_008445908.1 PREDICTED: lipoyl synthase, chloroplastic [Cucumis melo]	ko01100//Metabolic pathways;ko00785//Lipoic acid metabolism
ncbi_120080899	K01190	down	down_back	lacZ	XP_008446959.1 PREDICTED: beta-galactosidase [Cucumis melo]	ko01100//Metabolic pathways;ko00052//Galactose metabolism;ko00600//Sphingolipid metabolism;ko00511//Other glycan degradation
ncbi_120080904	K14545	down_back	down_up	--	XP_022155178.1 uncharacterized protein LOC111022313 [Momordica charantia]	ko03008//Ribosome biogenesis in eukaryotes
ncbi_120080929	K18693	down_up	down_back	LPP2	XP_008446644.1 PREDICTED: lipid phosphate phosphatase 2-like [Cucumis melo]	ko01110//Biosynthesis of secondary metabolites;ko00564//Glycerophospholipid metabolism;ko00561//Glycerolipid metabolism
ncbi_120080931	K12947	down_back	down	At2g39960	XP_008463218.1 PREDICTED: probable signal peptidase complex subunit 2 [Cucumis melo]	ko03060//Protein export
ncbi_120080935	K02880	down_back	down_up	RPL17B	XP_008446047.1 PREDICTED: 60S ribosomal protein L17-2 [Cucumis melo]	ko03010//Ribosome
ncbi_120080981	K14568	up_down	down_back	--	TYK19496.1 ribosomal RNA small subunit methyltransferase NEP1-like [Cucumis melo var. makuwa] [Cucumis melo]	ko03008//Ribosome biogenesis in eukaryotes
ncbi_120081114	K02639	up	up_back	PETF	XP_023552303.1 ferredoxin-like [Cucurbita pepo subsp. pepo] [Cucurbita pepo]	ko00195//Photosynthesis
ncbi_120081137	K02900	down_back	up	RPL27AC	XP_008446169.1 PREDICTED: 60S ribosomal protein L27a-3 [Cucumis melo]	ko03010//Ribosome
ncbi_120081143	K00079	down	up	--	XP_004135331.1 (+)-neomenthol dehydrogenase [Cucumis sativus]	ko01100//Metabolic pathways;ko00790//Folate biosynthesis;ko00590//Arachidonic acid metabolism
ncbi_120081165	K14492	down_back	down	ARR4	XP_008446266.1 PREDICTED: two-component response regulator ARR5-like [Cucumis melo]	ko04075//Plant hormone signal transduction
ncbi_120081176	K13993	up	up_back	HSP17.6C	XP_023529977.1 17.8 kDa class I heat shock protein-like [Cucurbita pepo subsp. pepo] [Cucurbita pepo]	ko04141//Protein processing in endoplasmic reticulum
ncbi_120081191	K14568	down_back	down_up	Y39A1A.14	KAA0032138.1 ribosomal RNA small subunit methyltransferase NEP1-like [Cucumis melo var. makuwa] [Cucumis melo]	ko03008//Ribosome biogenesis in eukaryotes
ncbi_120081213	K02973	up_back	up	RPS23	CDP06706.1 unnamed protein product [Coffea canephora]	ko03010//Ribosome
ncbi_120081215	K00565	down_back	down_up	At3g52210	XP_008446791.1 PREDICTED: mRNA cap guanine-N7 methyltransferase 2 [Cucumis melo]	ko03015//mRNA surveillance pathway
ncbi_120081221	K01711	down_back	down	MUR1	XP_008452068.1 PREDICTED: GDP-mannose 4,6 dehydratase 1 [Cucumis melo]	ko01100//Metabolic pathways;ko00520//Amino sugar and nucleotide sugar metabolism;ko00051//Fructose and mannose metabolism
ncbi_120081225	K14489	down_back	up_back	AHK4	XP_008456868.1 PREDICTED: histidine kinase 4-like [Cucumis melo]	ko04075//Plant hormone signal transduction
ncbi_120081231	K02917	down_back	down_up	RPL35AA	XP_008463199.1 PREDICTED: 60S ribosomal protein L35a-1 [Cucumis melo]	ko03010//Ribosome
ncbi_120081261	K13993	up	up_back	HSP17.6C	XP_008465538.1 PREDICTED: 17.6 kDa class I heat shock protein 3-like [Cucumis melo]	ko04141//Protein processing in endoplasmic reticulum
ncbi_120081307	K03070	up_back	up	SECA1	XP_008445960.1 PREDICTED: LOW QUALITY PROTEIN: protein translocase subunit SecA, chloroplastic [Cucumis melo]	ko03060//Protein export
ncbi_120081309	K12830	down	down_up	SAP130A	XP_008461619.1 PREDICTED: splicing factor 3B subunit 3-like [Cucumis melo]	ko03040//Spliceosome
ncbi_120081328	K14312	down	down_back	NUP155	XP_008464720.1 PREDICTED: nuclear pore complex protein NUP155 [Cucumis melo]	ko03013//Nucleocytoplasmic transport
ncbi_120081333	K00737	up	down_up	--	XP_008446156.1 PREDICTED: uncharacterized protein LOC103488964 [Cucumis melo]	ko01100//Metabolic pathways;ko00510//N-Glycan biosynthesis
ncbi_120081361	K01228	down	down_back	GCS1	XP_022957119.1 mannosyl-oligosaccharide glucosidase GCS1 [Cucurbita moschata]	ko01100//Metabolic pathways;ko04141//Protein processing in endoplasmic reticulum;ko00510//N-Glycan biosynthesis
ncbi_120081376	K14317	down_back	down_up	NUP214	XP_031741374.1 nuclear pore complex protein NUP214 isoform X1 [Cucumis sativus]	ko03013//Nucleocytoplasmic transport
ncbi_120081388	K04125	up_down	up	GA2OX6	KGN49660.1 hypothetical protein Csa_018434 [Cucumis sativus]	ko01110//Biosynthesis of secondary metabolites;ko00904//Diterpenoid biosynthesis
ncbi_120081403	K13412	up_back	up	CPK1	XP_008446726.1 PREDICTED: calcium-dependent protein kinase 1 [Cucumis melo]	ko04626//Plant-pathogen interaction
ncbi_120081418	K14442	down_back	up	At1g48650	XP_022991095.1 DExH-box ATP-dependent RNA helicase DExH3 [Cucurbita maxima]	ko03018//RNA degradation
ncbi_120081424	K00855	up_down	up_back	At1g32060	XP_022965305.1 phosphoribulokinase, chloroplastic-like [Cucurbita maxima]	ko01100//Metabolic pathways;ko01200//Carbon metabolism;ko00710//Carbon fixation in photosynthetic organisms
ncbi_120081436	K14442	down	down_back	At2g01130	XP_008446652.1 PREDICTED: DExH-box ATP-dependent RNA helicase DExH5, mitochondrial isoform X1 [Cucumis melo]	ko03018//RNA degradation
ncbi_120081461	K07407	up	down_back	AGAL3	XP_008456938.1 PREDICTED: alpha-galactosidase 3 isoform X1 [Cucumis melo]	ko01100//Metabolic pathways;ko00561//Glycerolipid metabolism;ko00052//Galactose metabolism;ko00600//Sphingolipid metabolism;ko00603//Glycosphingolipid biosynthesis - globo and isoglobo series
ncbi_120081472	K01817	down	down_back	PAI1	XP_008465208.1 PREDICTED: N-(5'-phosphoribosyl)anthranilate isomerase 1, chloroplastic [Cucumis melo]	ko01100//Metabolic pathways;ko01110//Biosynthesis of secondary metabolites;ko01230//Biosynthesis of amino acids;ko00400//Phenylalanine, tyrosine and tryptophan biosynthesis
ncbi_120081483	K08730	up_down	up_back	PSS1	XP_022978535.1 CDP-diacylglycerol--serine O-phosphatidyltransferase 1-like isoform X1 [Cucurbita maxima]	ko01100//Metabolic pathways;ko01110//Biosynthesis of secondary metabolites;ko00564//Glycerophospholipid metabolism
ncbi_120081510	K13993	up_back	up	HSP18.5-C	KAA0051547.1 17.8 kDa class I heat shock protein-like [Cucumis melo var. makuwa] [Cucumis melo]	ko04141//Protein processing in endoplasmic reticulum
ncbi_120081515	K01246	down_up	down_back	tag	XP_004135425.1 uncharacterized protein LOC101218195 [Cucumis sativus]	ko03410//Base excision repair
ncbi_120081540	K05349	down_back	down	BACOVA_02659	XP_008446716.1 PREDICTED: beta-glucosidase BoGH3B isoform X1 [Cucumis melo]	ko01100//Metabolic pathways;ko01110//Biosynthesis of secondary metabolites;ko00940//Phenylpropanoid biosynthesis;ko00500//Starch and sucrose metabolism;ko00460//Cyanoamino acid metabolism
ncbi_120081541	K05349	down	up	BACOVA_02659	XP_022968400.1 uncharacterized protein LOC111467651 isoform X2 [Cucurbita maxima]	ko01100//Metabolic pathways;ko01110//Biosynthesis of secondary metabolites;ko00940//Phenylpropanoid biosynthesis;ko00500//Starch and sucrose metabolism;ko00460//Cyanoamino acid metabolism
ncbi_120081608	K00279	down_back	up	CKX6	XP_008445865.1 PREDICTED: cytokinin dehydrogenase 6 [Cucumis melo]	ko00908//Zeatin biosynthesis
ncbi_120081637	K00993	up	up_back	AAPT1	XP_008446510.1 PREDICTED: choline/ethanolaminephosphotransferase 1-like [Cucumis melo]	ko01100//Metabolic pathways;ko01110//Biosynthesis of secondary metabolites;ko00564//Glycerophospholipid metabolism;ko00565//Ether lipid metabolism;ko00440//Phosphonate and phosphinate metabolism
ncbi_120081656	K01913	up_back	up	AAE7	XP_008438938.1 PREDICTED: acetate/butyrate--CoA ligase AAE7, peroxisomal [Cucumis melo]	ko01100//Metabolic pathways;ko01110//Biosynthesis of secondary metabolites;ko01200//Carbon metabolism;ko00010//Glycolysis / Gluconeogenesis;ko00620//Pyruvate metabolism;ko00630//Glyoxylate and dicarboxylate metabolism;ko00650//Butanoate metabolism
ncbi_120081686	K15639	down_back	up	CYP734A1	XP_008446466.1 PREDICTED: cytochrome P450 CYP749A22-like [Cucumis melo]	ko00905//Brassinosteroid biosynthesis
ncbi_120081689	K08991	down_back	down_up	MUS81	XP_008446914.1 PREDICTED: crossover junction endonuclease MUS81 isoform X1 [Cucumis melo]	ko03440//Homologous recombination
ncbi_120081702	K01373	up	down_up	RD19D	XP_008446834.1 PREDICTED: cysteine proteinase 15A [Cucumis melo]	ko04626//Plant-pathogen interaction
ncbi_120081717	K01728	down	up	LAT59	XP_008446316.1 PREDICTED: probable pectate lyase P59 [Cucumis melo]	ko01100//Metabolic pathways;ko00040//Pentose and glucuronate interconversions
ncbi_120081738	K13993	down_back	up_back	HSP18.5-C	KAA0051547.1 17.8 kDa class I heat shock protein-like [Cucumis melo var. makuwa] [Cucumis melo]	ko04141//Protein processing in endoplasmic reticulum
ncbi_120081751	K14496	up	up_back	PYL4	XP_022956493.1 abscisic acid receptor PYL4-like [Cucurbita moschata]	ko04075//Plant hormone signal transduction;ko04016//MAPK signaling pathway - plant
ncbi_120081764	K03094	down_back	up	SKP20	XP_008446842.1 PREDICTED: SKP1-like protein 12 [Cucumis melo]	ko04141//Protein processing in endoplasmic reticulum;ko04120//Ubiquitin mediated proteolysis
ncbi_120081768	K13993	up	up_back	HSP18.1	XP_008463198.1 PREDICTED: 18.1 kDa class I heat shock protein-like [Cucumis melo]	ko04141//Protein processing in endoplasmic reticulum
ncbi_120081786	K05298	up_back	up_down	GAPA1	XP_008449975.1 PREDICTED: glyceraldehyde-3-phosphate dehydrogenase A, chloroplastic isoform X2 [Cucumis melo]	ko01100//Metabolic pathways;ko01200//Carbon metabolism;ko00710//Carbon fixation in photosynthetic organisms
ncbi_120081789	K00688	down_back	down_up	STP-1	KAA0034464.1 alpha-1,4 glucan phosphorylase L-2 isozyme [Cucumis melo var. makuwa] [Cucumis melo]	ko01100//Metabolic pathways;ko01110//Biosynthesis of secondary metabolites;ko00500//Starch and sucrose metabolism
ncbi_120081856	K20538	up_back	up_down	MPK9	XP_008454742.1 PREDICTED: mitogen-activated protein kinase 9-like isoform X1 [Cucumis melo]	ko04016//MAPK signaling pathway - plant
ncbi_120081869	K01100	up_back	up	At3g55800	NP_001267658.1 sedoheptulose-1,7-bisphosphatase, chloroplastic-like [Cucumis sativus]	ko01100//Metabolic pathways;ko01200//Carbon metabolism;ko00710//Carbon fixation in photosynthetic organisms
ncbi_120081872	K00942	down_back	down_up	GK3	XP_031739306.1 guanylate kinase 3, chloroplastic [Cucumis sativus]	ko01100//Metabolic pathways;ko00230//Purine metabolism
ncbi_120081906	K02989	down_back	down_up	RPS5A	KAA0032160.1 40S ribosomal protein S5-like isoform X1 [Cucumis melo var. makuwa] [Cucumis melo]	ko03010//Ribosome
ncbi_120081927	K14508	up	down_up	NPR1	KAA0062942.1 regulatory protein NPR3-like [Cucumis melo var. makuwa] [Cucumis melo]	ko04075//Plant hormone signal transduction
ncbi_120081932	K02575	up_back	up	NRT2.5	XP_008446183.1 PREDICTED: high affinity nitrate transporter 2.5 [Cucumis melo]	ko00910//Nitrogen metabolism
ncbi_120081937	K00264	down_back	down_up	GLT1	KAA0050481.1 glutamate synthase [Cucumis melo var. makuwa] [Cucumis melo]	ko01100//Metabolic pathways;ko01110//Biosynthesis of secondary metabolites;ko01230//Biosynthesis of amino acids;ko00250//Alanine, aspartate and glutamate metabolism;ko00910//Nitrogen metabolism
ncbi_120081952	K00797	down	down_back	SPDSYN1	XP_023004424.1 spermidine synthase [Cucurbita maxima]	ko01100//Metabolic pathways;ko00270//Cysteine and methionine metabolism;ko00480//Glutathione metabolism;ko00330//Arginine and proline metabolism
ncbi_120081987	K01728	down_up	down_back	At3g53190	XP_011655861.1 probable pectate lyase 18 [Cucumis sativus]	ko01100//Metabolic pathways;ko00040//Pentose and glucuronate interconversions
ncbi_120081989	K00006	down_back	down_up	GLY1	XP_008456964.1 PREDICTED: glycerol-3-phosphate dehydrogenase [NAD(+)] 2, chloroplastic [Cucumis melo]	ko01110//Biosynthesis of secondary metabolites;ko00564//Glycerophospholipid metabolism
ncbi_120081991	K01057	up_back	up	PGL1	XP_008446456.1 PREDICTED: probable 6-phosphogluconolactonase 1 [Cucumis melo]	ko01100//Metabolic pathways;ko01110//Biosynthesis of secondary metabolites;ko01200//Carbon metabolism;ko00030//Pentose phosphate pathway
ncbi_120082007	K01081	down	up_back	Nt5c3b-a	XP_008446729.1 PREDICTED: 7-methylguanosine phosphate-specific 5'-nucleotidase A [Cucumis melo]	ko01100//Metabolic pathways;ko01110//Biosynthesis of secondary metabolites;ko00230//Purine metabolism;ko00240//Pyrimidine metabolism;ko00760//Nicotinate and nicotinamide metabolism
ncbi_120082016	K03007	down	down_up	NRPB10L	XP_004135479.1 DNA-directed RNA polymerase subunit 10-like protein [Cucumis sativus]	ko03020//RNA polymerase
ncbi_120082049	K14484	up	down	IAA32	XP_004135388.1 auxin-responsive protein IAA32 [Cucumis sativus]	ko04075//Plant hormone signal transduction
ncbi_120082065	K19642	down	down_back	GALUR	XP_011659874.2 D-galacturonate reductase-like [Cucumis sativus]	ko00053//Ascorbate and aldarate metabolism
ncbi_120082078	K00547	down_back	down	HMT-1	XP_004135092.1 homocysteine S-methyltransferase 1 isoform X1 [Cucumis sativus]	ko01100//Metabolic pathways;ko01110//Biosynthesis of secondary metabolites;ko00270//Cysteine and methionine metabolism
ncbi_120082104	K07937	down_back	down	ARF	KAD1852817.1 hypothetical protein E3N88_42205 [Mikania micrantha]	ko04144//Endocytosis
ncbi_120082149	K12666	down_back	down_up	OST1B	XP_022157433.1 dolichyl-diphosphooligosaccharide--protein glycosyltransferase subunit 1B [Momordica charantia]	ko01100//Metabolic pathways;ko04141//Protein processing in endoplasmic reticulum;ko00510//N-Glycan biosynthesis;ko00513//Various types of N-glycan biosynthesis
ncbi_120082180	K02876	down	down_back	rplO	XP_004142813.1 uncharacterized protein LOC101207666 [Cucumis sativus]	ko03010//Ribosome
ncbi_120082184	K02864	down_up	up	RPL10	XP_004143603.1 50S ribosomal protein L10, chloroplastic [Cucumis sativus]	ko03010//Ribosome
ncbi_120082188	K14759	down_back	down_up	PHYLLO	XP_008446490.1 PREDICTED: protein PHYLLO, chloroplastic isoform X1 [Cucumis melo]	ko01100//Metabolic pathways;ko01110//Biosynthesis of secondary metabolites;ko00130//Ubiquinone and other terpenoid-quinone biosynthesis
ncbi_120082198	K12822	up_down	up	RBM25	XP_008446214.1 PREDICTED: RNA-binding protein 25 isoform X1 [Cucumis melo]	ko03040//Spliceosome
ncbi_120082233	K02987	down_back	down_up	RPS4D	XP_022146851.1 40S ribosomal protein S4-3-like [Momordica charantia]	ko03010//Ribosome
ncbi_120082247	K01952	down	down_back	At1g74260	KAA0035910.1 putative phosphoribosylformylglycinamidine synthase [Cucumis melo var. makuwa] [Cucumis melo]	ko01100//Metabolic pathways;ko01110//Biosynthesis of secondary metabolites;ko00230//Purine metabolism
ncbi_120082252	K03844	down_back	down_up	ALG11	XP_008454807.1 PREDICTED: GDP-Man:Man(3)GlcNAc(2)-PP-Dol alpha-1,2-mannosyltransferase [Cucumis melo]	ko01100//Metabolic pathways;ko00510//N-Glycan biosynthesis;ko00513//Various types of N-glycan biosynthesis
ncbi_120082441	K01176	down	down_back	AMY3	XP_008455663.1 PREDICTED: uncharacterized protein LOC103495777 [Cucumis melo]	ko01100//Metabolic pathways;ko01110//Biosynthesis of secondary metabolites;ko00500//Starch and sucrose metabolism
ncbi_120082462	K00857	down_back	down_up	TK	XP_016903056.1 PREDICTED: thymidine kinase a-like [Cucumis melo]	ko01100//Metabolic pathways;ko00240//Pyrimidine metabolism
ncbi_120082495	K00939	down_back	down_up	ADK-B	TYJ99245.1 adenylate kinase 4 [Cucumis melo var. makuwa] [Cucumis melo]	ko01100//Metabolic pathways;ko01110//Biosynthesis of secondary metabolites;ko00230//Purine metabolism;ko00730//Thiamine metabolism
ncbi_120082517	K02957	down_back	down	RPS15AA	XP_004144630.1 40S ribosomal protein S15a-1 [Cucumis sativus]	ko03010//Ribosome
ncbi_120082520	K20537	down	up	MPK7	XP_008452104.1 PREDICTED: mitogen-activated protein kinase 7 [Cucumis melo]	ko04016//MAPK signaling pathway - plant
ncbi_120082534	K01869	down	down_back	At1g09620	XP_008463912.1 PREDICTED: leucine--tRNA ligase, cytoplasmic [Cucumis melo]	ko00970//Aminoacyl-tRNA biosynthesis
ncbi_120082558	K14497	down_up	down_back	HAB1	XP_008447624.1 PREDICTED: protein phosphatase 2C 16 [Cucumis melo]	ko04075//Plant hormone signal transduction;ko04016//MAPK signaling pathway - plant
ncbi_120082570	K02639	down_back	up	FDX3	KGN64931.1 hypothetical protein Csa_022774 [Cucumis sativus]	ko00195//Photosynthesis
ncbi_120082587	K14175	down_back	down	TPS13	XP_008441674.1 PREDICTED: (3S,6E)-nerolidol synthase 1-like [Cucumis melo]	ko01100//Metabolic pathways;ko00909//Sesquiterpenoid and triterpenoid biosynthesis
ncbi_120082613	K01000	down_up	up	TRANS11	XP_008444042.1 PREDICTED: phospho-N-acetylmuramoyl-pentapeptide-transferase homolog isoform X1 [Cucumis melo]	ko01100//Metabolic pathways
ncbi_120082617	K00901	down_up	down_back	DGK1	XP_008448453.1 PREDICTED: diacylglycerol kinase 1 isoform X2 [Cucumis melo]	ko01100//Metabolic pathways;ko01110//Biosynthesis of secondary metabolites;ko00564//Glycerophospholipid metabolism;ko00561//Glycerolipid metabolism;ko04070//Phosphatidylinositol signaling system
ncbi_120082619	K08081	down_back	down_up	At2g29260	XP_008457446.1 PREDICTED: tropinone reductase homolog At5g06060 [Cucumis melo]	ko01100//Metabolic pathways;ko01110//Biosynthesis of secondary metabolites;ko00960//Tropane, piperidine and pyridine alkaloid biosynthesis
ncbi_120082626	K18819	up	down_back	GOLS2	XP_008463593.1 PREDICTED: galactinol synthase 2-like [Cucumis melo]	ko01100//Metabolic pathways;ko00052//Galactose metabolism
ncbi_120082648	K07342	down_up	down_back	Os02g0178400	XP_022137357.1 uncharacterized protein LOC111008832 isoform X1 [Momordica charantia]	ko04141//Protein processing in endoplasmic reticulum;ko04145//Phagosome;ko03060//Protein export
ncbi_120082655	K00895	down_back	down	PFP-BETA	XP_008458989.1 PREDICTED: pyrophosphate--fructose 6-phosphate 1-phosphotransferase subunit beta-like [Cucumis melo]	ko01100//Metabolic pathways;ko01110//Biosynthesis of secondary metabolites;ko00010//Glycolysis / Gluconeogenesis;ko00051//Fructose and mannose metabolism;ko00030//Pentose phosphate pathway
ncbi_120082657	K02437	down_up	down	GDH2	XP_008459025.1 PREDICTED: glycine cleavage system H protein 2, mitochondrial [Cucumis melo]	ko01100//Metabolic pathways;ko01110//Biosynthesis of secondary metabolites;ko01200//Carbon metabolism;ko00630//Glyoxylate and dicarboxylate metabolism;ko00260//Glycine, serine and threonine metabolism
ncbi_120082664	K14175	down	down_back	TPS13	XP_016898901.1 PREDICTED: (3S,6E)-nerolidol synthase 1-like [Cucumis melo]	ko01100//Metabolic pathways;ko00909//Sesquiterpenoid and triterpenoid biosynthesis
ncbi_120082669	K05359	down_back	up_back	ADT3	XP_008464196.1 PREDICTED: arogenate dehydratase 3, chloroplastic-like, partial [Cucumis melo]	ko01100//Metabolic pathways;ko01110//Biosynthesis of secondary metabolites;ko01230//Biosynthesis of amino acids;ko00400//Phenylalanine, tyrosine and tryptophan biosynthesis
ncbi_120082698	K22395	up_back	down_back	At1g30760	XP_008445619.2 PREDICTED: flavin-dependent oxidoreductase FOX5-like [Cucumis melo]	ko01100//Metabolic pathways;ko01110//Biosynthesis of secondary metabolites;ko00940//Phenylpropanoid biosynthesis
ncbi_120082706	K02868	down_back	down_up	RPL11A	XP_008443441.1 PREDICTED: 60S ribosomal protein L11-1 [Cucumis melo]	ko03010//Ribosome
ncbi_120082709	K04125	up	down_back	GA2OX1	NP_001269061.1 gibberellin 2-beta-dioxygenase-like [Cucumis sativus]	ko01110//Biosynthesis of secondary metabolites;ko00904//Diterpenoid biosynthesis
ncbi_120082720	K10746	down_back	up	EXO1	XP_022923945.1 exonuclease 1 [Cucurbita moschata]	ko03430//Mismatch repair
ncbi_120082731	K03020	down	down_back	polr1d	XP_023522054.1 DNA-directed RNA polymerases I and III subunit RPAC2-like [Cucurbita pepo subsp. pepo] [Cucurbita pepo]	ko03020//RNA polymerase
ncbi_120082736	K12261	down_up	down_back	HACL	XP_023524913.1 2-hydroxyacyl-CoA lyase-like [Cucurbita pepo subsp. pepo] [Cucurbita pepo]	ko04146//Peroxisome
ncbi_120082767	K15397	up	down	KCS12	XP_022964674.1 3-ketoacyl-CoA synthase 12-like [Cucurbita moschata]	ko01100//Metabolic pathways;ko01110//Biosynthesis of secondary metabolites;ko04626//Plant-pathogen interaction;ko00062//Fatty acid elongation
ncbi_120082769	K05349	down	down_back	BACOVA_02659	XP_004150625.2 uncharacterized protein LOC116401634 isoform X1 [Cucumis sativus]	ko01100//Metabolic pathways;ko01110//Biosynthesis of secondary metabolites;ko00940//Phenylpropanoid biosynthesis;ko00500//Starch and sucrose metabolism;ko00460//Cyanoamino acid metabolism
ncbi_120082781	K09840	up	up_down	NCED2	XP_004149672.1 9-cis-epoxycarotenoid dioxygenase NCED2, chloroplastic [Cucumis sativus]	ko01100//Metabolic pathways;ko01110//Biosynthesis of secondary metabolites;ko00906//Carotenoid biosynthesis
ncbi_120082803	K03351	down	down_back	APC4	XP_008463366.1 PREDICTED: anaphase-promoting complex subunit 4 [Cucumis melo]	ko04120//Ubiquitin mediated proteolysis
ncbi_120082816	K03046	down_up	up_back	--	KAF3619397.1 hypothetical protein FXO37_33707 [Capsicum annuum]	ko03020//RNA polymerase
ncbi_120082838	K04125	down_back	down_up	GA2OX8	XP_023520137.1 gibberellin 2-beta-dioxygenase 8 [Cucurbita pepo subsp. pepo] [Cucurbita pepo]	ko01110//Biosynthesis of secondary metabolites;ko00904//Diterpenoid biosynthesis
ncbi_120082841	K00227	down_up	down	STE1	XP_004150515.1 delta(7)-sterol-C5(6)-desaturase [Cucumis sativus]	ko01100//Metabolic pathways;ko01110//Biosynthesis of secondary metabolites;ko00100//Steroid biosynthesis
ncbi_120082851	K01593	down	down_back	TYDC1	XP_008444756.1 PREDICTED: LOW QUALITY PROTEIN: tyrosine/DOPA decarboxylase 2-like [Cucumis melo]	ko01100//Metabolic pathways;ko01110//Biosynthesis of secondary metabolites;ko00380//Tryptophan metabolism;ko00360//Phenylalanine metabolism;ko00350//Tyrosine metabolism;ko00950//Isoquinoline alkaloid biosynthesis;ko00965//Betalain biosynthesis;ko00901//Indole alkaloid biosynthesis
ncbi_120082855	K05288	down	up	PIGO	XP_004135734.1 GPI ethanolamine phosphate transferase 3 [Cucumis sativus]	ko01100//Metabolic pathways;ko00563//Glycosylphosphatidylinositol (GPI)-anchor biosynthesis
ncbi_120082920	K02325	down_back	down_up	DPB2	XP_016899382.1 PREDICTED: LOW QUALITY PROTEIN: DNA polymerase epsilon subunit 2 [Cucumis melo]	ko03420//Nucleotide excision repair;ko03030//DNA replication;ko03410//Base excision repair
ncbi_120082950	K03018	down	down_back	NRPC1	XP_004148776.1 DNA-directed RNA polymerase III subunit 1 isoform X1 [Cucumis sativus]	ko03020//RNA polymerase
ncbi_120082964	K15401	down_back	down	CYP86A1	XP_004150627.2 cytochrome P450 86A1 [Cucumis sativus]	ko00071//Fatty acid degradation;ko00073//Cutin, suberine and wax biosynthesis
ncbi_120082967	K02912	down_back	down_up	RPL32A	XP_008443854.1 PREDICTED: 60S ribosomal protein L32-1 [Cucumis melo]	ko03010//Ribosome
ncbi_120082980	K23260	down_up	up	GT7	XP_004140708.1 UDP-glucose flavonoid 3-O-glucosyltransferase 7 [Cucumis sativus]	ko01110//Biosynthesis of secondary metabolites;ko00940//Phenylpropanoid biosynthesis
ncbi_120082996	K13071	up_down	up_back	PAO	XP_031740836.1 pheophorbide a oxygenase, chloroplastic [Cucumis sativus]	ko01110//Biosynthesis of secondary metabolites;ko00860//Porphyrin metabolism
ncbi_120083003	K23146	up_down	up_back	At4g20930	XP_023520240.1 probable 3-hydroxyisobutyrate dehydrogenase, mitochondrial isoform X1 [Cucurbita pepo subsp. pepo] [Cucurbita pepo]	ko01100//Metabolic pathways;ko01200//Carbon metabolism;ko00280//Valine, leucine and isoleucine degradation;ko00410//beta-Alanine metabolism;ko00640//Propanoate metabolism
ncbi_120083018	K01092	down_back	down	IMPL1	XP_011655003.1 phosphatase IMPL1, chloroplastic [Cucumis sativus]	ko01100//Metabolic pathways;ko01110//Biosynthesis of secondary metabolites;ko00562//Inositol phosphate metabolism;ko04070//Phosphatidylinositol signaling system
ncbi_120083020	K13379	down_up	up	UPTG2	XP_011650290.1 probable UDP-arabinopyranose mutase 2 [Cucumis sativus]	ko01100//Metabolic pathways;ko00520//Amino sugar and nucleotide sugar metabolism
ncbi_120083066	K11131	down_back	down_up	CBF5	XP_008449192.1 PREDICTED: LOW QUALITY PROTEIN: H/ACA ribonucleoprotein complex subunit 4 [Cucumis melo]	ko03008//Ribosome biogenesis in eukaryotes
ncbi_120083068	K12620	up_back	down_back	LSM1B	XP_023527037.1 sm-like protein LSM1B isoform X2 [Cucurbita pepo subsp. pepo] [Cucurbita pepo]	ko03018//RNA degradation
ncbi_120083093	K01187	up_down	up_back	Os06g0675700	XP_011660330.1 alpha-glucosidase [Cucumis sativus]	ko01100//Metabolic pathways;ko01110//Biosynthesis of secondary metabolites;ko00500//Starch and sucrose metabolism;ko00052//Galactose metabolism
ncbi_120083114	K12251	down	down_back	CPA	XP_022945208.1 N-carbamoylputrescine amidase [Cucurbita moschata]	ko01100//Metabolic pathways;ko00330//Arginine and proline metabolism
ncbi_120083123	K01728	down_back	down_up	LAT59	TYJ99102.1 pectate lyase-like isoform X2 [Cucumis melo var. makuwa] [Cucumis melo]	ko01100//Metabolic pathways;ko00040//Pentose and glucuronate interconversions
ncbi_120083159	K00688	down_back	down	glpV	XP_008442836.1 PREDICTED: glycogen phosphorylase 1-like [Cucumis melo]	ko01100//Metabolic pathways;ko01110//Biosynthesis of secondary metabolites;ko00500//Starch and sucrose metabolism
ncbi_120083168	K03267	down	down_back	Gspt1	XP_008462504.1 PREDICTED: eukaryotic peptide chain release factor GTP-binding subunit ERF3A isoform X1 [Cucumis melo]	ko03015//mRNA surveillance pathway
ncbi_120083189	K05857	up	down_back	PLC2	XP_023519261.1 phosphoinositide phospholipase C 2-like isoform X1 [Cucurbita pepo subsp. pepo] [Cucurbita pepo]	ko01100//Metabolic pathways;ko00562//Inositol phosphate metabolism;ko04070//Phosphatidylinositol signaling system
ncbi_120083194	K00605	down_back	up	GDCST	XP_022954805.1 aminomethyltransferase, mitochondrial [Cucurbita moschata]	ko01100//Metabolic pathways;ko01110//Biosynthesis of secondary metabolites;ko01200//Carbon metabolism;ko00630//Glyoxylate and dicarboxylate metabolism;ko00260//Glycine, serine and threonine metabolism;ko00670//One carbon pool by folate
ncbi_120083204	K01638	up_back	up	MLS	XP_004152519.1 malate synthase, glyoxysomal [Cucumis sativus]	ko01100//Metabolic pathways;ko01110//Biosynthesis of secondary metabolites;ko01200//Carbon metabolism;ko00620//Pyruvate metabolism;ko00630//Glyoxylate and dicarboxylate metabolism
ncbi_120083220	K02913	down_back	down_up	rpmG	XP_004135554.1 uncharacterized protein LOC101212288 [Cucumis sativus]	ko03010//Ribosome
ncbi_120083262	K13424	up	down_up	WRKY24	AOR06311.1 WRKY transcription factor 1 [Benincasa hispida var. chieh-qua] [Benincasa hispida]	ko04626//Plant-pathogen interaction;ko04016//MAPK signaling pathway - plant
ncbi_120083272	K01183	up	down_up	EP3	XP_004145227.1 endochitinase EP3 [Cucumis sativus]	ko01100//Metabolic pathways;ko00520//Amino sugar and nucleotide sugar metabolism
ncbi_120083301	K00819	down_back	down_up	DELTA-OAT	XP_008444491.1 PREDICTED: ornithine aminotransferase, mitochondrial [Cucumis melo]	ko01100//Metabolic pathways;ko01110//Biosynthesis of secondary metabolites;ko00330//Arginine and proline metabolism
ncbi_120083327	K13993	up_back	up_down	HSP18.5-C	ADU55790.1 HSP18.2A [Citrullus lanatus]	ko04141//Protein processing in endoplasmic reticulum
ncbi_120083390	K03009	down_back	down_up	NRPB12	XP_015579873.1 DNA-directed RNA polymerases II, IV and V subunit 12 [Ricinus communis]	ko03020//RNA polymerase
ncbi_120083429	K05305	down_back	up	FKGP	XP_008437862.1 PREDICTED: bifunctional fucokinase/fucose pyrophosphorylase isoform X2 [Cucumis melo]	ko01100//Metabolic pathways;ko00520//Amino sugar and nucleotide sugar metabolism;ko00051//Fructose and mannose metabolism
ncbi_120083440	K00012	up	down_back	UGD1	XP_008451675.1 PREDICTED: UDP-glucose 6-dehydrogenase 1 [Cucumis melo]	ko01100//Metabolic pathways;ko00520//Amino sugar and nucleotide sugar metabolism;ko00040//Pentose and glucuronate interconversions;ko00053//Ascorbate and aldarate metabolism
ncbi_120083447	K19891	down_back	down_up	At1g11820	XP_004145115.1 glucan endo-1,3-beta-glucosidase 1 [Cucumis sativus]	ko01100//Metabolic pathways;ko00500//Starch and sucrose metabolism
ncbi_120083472	K02694	up	up_back	PSAF	XP_008459076.1 PREDICTED: photosystem I reaction center subunit III, chloroplastic [Cucumis melo]	ko01100//Metabolic pathways;ko00195//Photosynthesis
ncbi_120083475	K13420	up	down_back	PERK8	KAA0057051.1 putative LRR receptor-like serine/threonine-protein kinase [Cucumis melo var. makuwa] [Cucumis melo]	ko04626//Plant-pathogen interaction;ko04016//MAPK signaling pathway - plant
ncbi_120083480	K07375	down_back	down	TUBB1	XP_004137501.1 tubulin beta chain [Cucumis sativus]	ko04145//Phagosome
ncbi_120083495	K01054	up_down	up_back	MGLL	XP_008467110.1 PREDICTED: monoglyceride lipase [Cucumis melo]	ko01100//Metabolic pathways;ko00561//Glycerolipid metabolism
ncbi_120083531	K13456	down_back	up	--	KAA0054298.1 RPM1-interacting protein 4-like [Cucumis melo var. makuwa] [Cucumis melo]	ko04626//Plant-pathogen interaction
ncbi_120083539	K13065	down	down_back	SAT	XP_023000804.1 vinorine synthase-like [Cucurbita maxima]	ko01100//Metabolic pathways;ko01110//Biosynthesis of secondary metabolites;ko00940//Phenylpropanoid biosynthesis;ko00945//Stilbenoid, diarylheptanoid and gingerol biosynthesis;ko00941//Flavonoid biosynthesis
ncbi_120083558	K00008	up_down	up_back	SDH	XP_022922617.1 sorbitol dehydrogenase [Cucurbita moschata]	ko01100//Metabolic pathways;ko00040//Pentose and glucuronate interconversions;ko00051//Fructose and mannose metabolism
ncbi_120083563	K14175	down_back	down	TPS13	XP_031737610.1 (3S,6E)-nerolidol synthase 1 [Cucumis sativus]	ko01100//Metabolic pathways;ko00909//Sesquiterpenoid and triterpenoid biosynthesis
ncbi_120083571	K02941	down_back	down	RPP0B	XP_022970458.1 60S acidic ribosomal protein P0-like [Cucurbita maxima]	ko03010//Ribosome
ncbi_120083574	K13811	up	up_back	APS1	XP_008438607.1 PREDICTED: ATP sulfurylase 1, chloroplastic [Cucumis melo]	ko01100//Metabolic pathways;ko01110//Biosynthesis of secondary metabolites;ko00230//Purine metabolism;ko00920//Sulfur metabolism;ko00450//Selenocompound metabolism;ko00261//Monobactam biosynthesis
ncbi_120083585	K14488	down_up	up	--	XP_004153127.2 uncharacterized protein LOC101220090 [Cucumis sativus]	ko04075//Plant hormone signal transduction
ncbi_120083601	K00430	down_back	up	PNC1	XP_008457311.1 PREDICTED: cationic peroxidase 1-like [Cucumis melo]	ko01100//Metabolic pathways;ko01110//Biosynthesis of secondary metabolites;ko00940//Phenylpropanoid biosynthesis
ncbi_120083624	K00430	down_back	down	PER41	XP_008438083.1 PREDICTED: peroxidase 41-like [Cucumis melo]	ko01100//Metabolic pathways;ko01110//Biosynthesis of secondary metabolites;ko00940//Phenylpropanoid biosynthesis
ncbi_120083638	K08486	down_back	up	SYP124	XP_008442020.1 PREDICTED: syntaxin-124 [Cucumis melo]	ko04130//SNARE interactions in vesicular transport
ncbi_120083650	K20536	up	down_back	MPK3	NP_001267653.1 mitogen-activated protein kinase 3-like [Cucumis sativus]	ko04626//Plant-pathogen interaction;ko04016//MAPK signaling pathway - plant
ncbi_120083685	K14496	down_back	up	PYL12	XP_008443325.1 PREDICTED: abscisic acid receptor PYL12-like [Cucumis melo]	ko04075//Plant hormone signal transduction;ko04016//MAPK signaling pathway - plant
ncbi_120083709	K02575	down	down_back	NRT2.4	XP_031736393.1 high affinity nitrate transporter 2.4-like isoform X1 [Cucumis sativus]	ko00910//Nitrogen metabolism
ncbi_120083717	K10781	up_back	up	FATB	XP_008439940.1 PREDICTED: palmitoyl-acyl carrier protein thioesterase, chloroplastic-like [Cucumis melo]	ko01100//Metabolic pathways;ko01212//Fatty acid metabolism;ko00061//Fatty acid biosynthesis
ncbi_120083751	K14406	down	down_back	CSTF50	XP_022923614.1 cleavage stimulation factor subunit 50 isoform X1 [Cucurbita moschata]	ko03015//mRNA surveillance pathway
ncbi_120083754	K01904	down_back	up	4CLL7	XP_008463063.1 PREDICTED: 4-coumarate--CoA ligase-like 7 [Cucumis melo]	ko01100//Metabolic pathways;ko01110//Biosynthesis of secondary metabolites;ko00940//Phenylpropanoid biosynthesis;ko00130//Ubiquinone and other terpenoid-quinone biosynthesis
ncbi_120083757	K00001	down	up_down	At5g24760	XP_023001522.1 alcohol dehydrogenase-like 6 [Cucurbita maxima]	ko01100//Metabolic pathways;ko01110//Biosynthesis of secondary metabolites;ko00010//Glycolysis / Gluconeogenesis;ko00071//Fatty acid degradation;ko00350//Tyrosine metabolism
ncbi_120083809	K01126	up_back	down	GDPD5	XP_008450755.1 PREDICTED: glycerophosphodiester phosphodiesterase GDPD6 [Cucumis melo]	ko00564//Glycerophospholipid metabolism
ncbi_120083827	K01940	up_down	down	At4g24830	XP_004152522.1 argininosuccinate synthase, chloroplastic [Cucumis sativus]	ko01100//Metabolic pathways;ko01110//Biosynthesis of secondary metabolites;ko01230//Biosynthesis of amino acids;ko00250//Alanine, aspartate and glutamate metabolism;ko00220//Arginine biosynthesis
ncbi_120083854	K02726	down_up	down_back	PAB2	XP_008459030.1 PREDICTED: proteasome subunit alpha type-2-A [Cucumis melo]	ko03050//Proteasome
ncbi_120083867	K03955	down_back	down_up	MTACP2	XP_008463599.1 PREDICTED: acyl carrier protein 3, mitochondrial isoform X2 [Cucumis melo]	ko01100//Metabolic pathways;ko00190//Oxidative phosphorylation
ncbi_120083879	K10666	up_down	up	RMA1H1	XP_008442466.1 PREDICTED: E3 ubiquitin-protein ligase RMA1H1-like [Cucumis melo]	ko04141//Protein processing in endoplasmic reticulum
ncbi_120083973	K02947	down	down_back	RPS10-1	XP_024031356.1 40S ribosomal protein S10-1 [Morus notabilis]	ko03010//Ribosome
ncbi_120084025	K18010	down_back	down_up	HCAR	XP_022924576.1 7-hydroxymethyl chlorophyll a reductase, chloroplastic [Cucurbita moschata]	ko01100//Metabolic pathways;ko01110//Biosynthesis of secondary metabolites;ko00860//Porphyrin metabolism
ncbi_120084033	K11816	down_back	up_back	YUC3	XP_008438433.1 PREDICTED: probable indole-3-pyruvate monooxygenase YUCCA3 [Cucumis melo]	ko01100//Metabolic pathways;ko00380//Tryptophan metabolism
ncbi_120084158	K00058	down_up	down_back	PGDH2	XP_008463985.1 PREDICTED: D-3-phosphoglycerate dehydrogenase 1, chloroplastic-like [Cucumis melo]	ko01100//Metabolic pathways;ko01110//Biosynthesis of secondary metabolites;ko01200//Carbon metabolism;ko01230//Biosynthesis of amino acids;ko00270//Cysteine and methionine metabolism;ko00260//Glycine, serine and threonine metabolism
ncbi_120084178	K20537	down	up	MPK7	XP_008452104.1 PREDICTED: mitogen-activated protein kinase 7 [Cucumis melo]	ko04016//MAPK signaling pathway - plant
ncbi_120084204	K00799	down_up	up	GSTU9	TYJ98887.1 glutathione S-transferase U9-like [Cucumis melo var. makuwa] [Cucumis melo]	ko01100//Metabolic pathways;ko00480//Glutathione metabolism
ncbi_120084206	K02884	down	down_back	RPL19	KAE8652777.1 hypothetical protein Csa_022701 [Cucumis sativus]	ko03010//Ribosome
ncbi_120084213	K12599	down	down_back	SKI2	XP_011658457.1 DExH-box ATP-dependent RNA helicase DExH11 isoform X1 [Cucumis sativus]	ko03018//RNA degradation
ncbi_120084220	K00695	up	down_up	SUS6	XP_008438812.1 PREDICTED: sucrose synthase 6 [Cucumis melo]	ko01100//Metabolic pathways;ko01110//Biosynthesis of secondary metabolites;ko00500//Starch and sucrose metabolism
ncbi_120084407	K00951	up	down_back	RSH3	XP_008462301.1 PREDICTED: probable GTP diphosphokinase RSH2, chloroplastic [Cucumis melo]	ko01100//Metabolic pathways;ko00230//Purine metabolism
ncbi_120084412	K14549	down_back	down_up	SWA1	XP_008451418.1 PREDICTED: protein SLOW WALKER 1 [Cucumis melo]	ko03008//Ribosome biogenesis in eukaryotes
ncbi_120084427	K02638	up_down	up_back	PETE	XP_023534891.1 plastocyanin [Cucurbita pepo subsp. pepo] [Cucurbita pepo]	ko00195//Photosynthesis
ncbi_120084432	K11088	down_back	down_up	SMD3B	KAA0064637.1 small nuclear ribonucleoprotein SmD3a-like [Cucumis melo var. makuwa] [Cucumis melo]	ko03040//Spliceosome
ncbi_120084444	K14156	down_up	down_back	CK1	XP_022926183.1 probable choline kinase 1 isoform X2 [Cucurbita moschata]	ko01100//Metabolic pathways;ko00564//Glycerophospholipid metabolism
ncbi_120084448	K03005	down_back	down_up	polr1e	XP_008462335.1 PREDICTED: DNA-directed RNA polymerase I subunit rpa49 [Cucumis melo]	ko03020//RNA polymerase
ncbi_120084456	K13051	up_back	up	At3g16150	XP_022982271.1 probable isoaspartyl peptidase/L-asparaginase 2 [Cucurbita maxima]	ko01100//Metabolic pathways;ko01110//Biosynthesis of secondary metabolites;ko00460//Cyanoamino acid metabolism;ko00250//Alanine, aspartate and glutamate metabolism
ncbi_120084470	K03846	down_back	down_up	ALG9	KAA0066769.1 dol-P-Man:Man(6)GlcNAc(2)-PP-Dol alpha-1,2-mannosyltransferase [Cucumis melo var. makuwa] [Cucumis melo]	ko01100//Metabolic pathways;ko00510//N-Glycan biosynthesis;ko00513//Various types of N-glycan biosynthesis
ncbi_120084487	K02871	down_back	up	RPL13	XP_008463780.1 PREDICTED: 50S ribosomal protein L13, chloroplastic [Cucumis melo]	ko03010//Ribosome
ncbi_120084490	K00940	down_back	down	NDK4	XP_022136350.1 nucleoside diphosphate kinase 3-like [Momordica charantia]	ko01100//Metabolic pathways;ko01110//Biosynthesis of secondary metabolites;ko04016//MAPK signaling pathway - plant;ko00230//Purine metabolism;ko00240//Pyrimidine metabolism
ncbi_120084586	K04392	down	down_back	ARAC1	XP_023527852.1 rac-like GTP-binding protein 5 [Cucurbita pepo subsp. pepo] [Cucurbita pepo]	ko04145//Phagosome
ncbi_120084593	K00799	down_back	down	GSTF13	XP_008451662.1 PREDICTED: glutathione S-transferase F13 [Cucumis melo]	ko01100//Metabolic pathways;ko00480//Glutathione metabolism
ncbi_120084611	K00912	up_back	up_down	LPXK	KAA0025146.1 putative tetraacyldisaccharide 4'-kinase [Cucumis melo var. makuwa] [Cucumis melo]	ko01100//Metabolic pathways
ncbi_120084746	K13789	down_back	down_up	GGPS	XP_023536167.1 heterodimeric geranylgeranyl pyrophosphate synthase small subunit, chloroplastic-like [Cucurbita pepo subsp. pepo] [Cucurbita pepo]	ko01100//Metabolic pathways;ko01110//Biosynthesis of secondary metabolites;ko00900//Terpenoid backbone biosynthesis
ncbi_120084748	K20716	up	down_up	MAPKKK17	XP_008448094.1 PREDICTED: mitogen-activated protein kinase kinase kinase 2 [Cucumis melo]	ko04016//MAPK signaling pathway - plant
ncbi_120084781	K20714	up	down_up	OXI1	XP_022960013.1 serine/threonine-protein kinase OXI1 [Cucurbita moschata]	ko04016//MAPK signaling pathway - plant
ncbi_120084820	K02950	up	up_back	rps12-B	XP_022932068.1 uncharacterized protein LOC111438394 [Cucurbita moschata]	ko03010//Ribosome
ncbi_120084825	K02881	down	down_back	--	XP_008459355.1 PREDICTED: uncharacterized protein LOC103498514 [Cucumis melo]	ko03010//Ribosome
ncbi_120084879	K00965	down_back	down_up	At5g18200	XP_022980349.1 ADP-glucose phosphorylase [Cucurbita maxima]	ko01100//Metabolic pathways;ko00520//Amino sugar and nucleotide sugar metabolism;ko00052//Galactose metabolism
ncbi_120084889	K02634	down	up	petA	YP_009752003.1 cytochrome f [Cionosicys macranthus]	ko01100//Metabolic pathways;ko00195//Photosynthesis
ncbi_120084895	K10798	down_back	down_up	PARP2	XP_008451559.1 PREDICTED: LOW QUALITY PROTEIN: poly [ADP-ribose] polymerase 2 [Cucumis melo]	ko03410//Base excision repair
ncbi_120084920	K22596	up_back	down	GGCT2;1	XP_008466278.1 PREDICTED: putative glutathione-specific gamma-glutamylcyclotransferase 2 [Cucumis melo]	ko01100//Metabolic pathways;ko00480//Glutathione metabolism
ncbi_120084937	K00366	up_down	up	NIR1	XP_008456121.1 PREDICTED: ferredoxin--nitrite reductase, chloroplastic [Cucumis melo]	ko01100//Metabolic pathways;ko00910//Nitrogen metabolism
ncbi_120084960	K09517	down_back	down_up	ERDJ3B	XP_022953439.1 dnaJ protein ERDJ3B-like [Cucurbita moschata]	ko04141//Protein processing in endoplasmic reticulum
ncbi_120085034	K00033	down_back	down_up	PGD3	KAA0044873.1 6-phosphogluconate dehydrogenase [Cucumis melo var. makuwa] [Cucumis melo]	ko01100//Metabolic pathways;ko01110//Biosynthesis of secondary metabolites;ko01200//Carbon metabolism;ko00480//Glutathione metabolism;ko00030//Pentose phosphate pathway
ncbi_120085060	K01051	down_back	down	PME7	XP_004136013.1 probable pectinesterase/pectinesterase inhibitor 7 [Cucumis sativus]	ko01100//Metabolic pathways;ko00040//Pentose and glucuronate interconversions
ncbi_120085088	K01968	up_down	down	MCCA	XP_008451301.1 PREDICTED: methylcrotonoyl-CoA carboxylase subunit alpha, mitochondrial isoform X1 [Cucumis melo]	ko01100//Metabolic pathways;ko00280//Valine, leucine and isoleucine degradation
ncbi_120085106	K00876	down	down_back	UKL3	XP_016900478.1 PREDICTED: uridine kinase-like protein 3 isoform X1 [Cucumis melo]	ko01100//Metabolic pathways;ko00240//Pyrimidine metabolism
ncbi_120085112	K14484	up	up_back	IAA8	XP_004136353.1 auxin-responsive protein IAA20 [Cucumis sativus]	ko04075//Plant hormone signal transduction
ncbi_120085133	K04123	down_back	down	KAO1	XP_023514577.1 beta-amyrin 11-oxidase-like [Cucurbita pepo subsp. pepo] [Cucurbita pepo]	ko01100//Metabolic pathways;ko01110//Biosynthesis of secondary metabolites;ko00904//Diterpenoid biosynthesis
ncbi_120085137	K14484	down_back	down	AUX28	NP_001267662.1 auxin-induced protein AUX28-like [Cucumis sativus]	ko04075//Plant hormone signal transduction
ncbi_120085143	K11097	down_back	down_up	SNRPE	XP_004139778.1 small nuclear ribonucleoprotein E [Cucumis sativus]	ko03040//Spliceosome
ncbi_120085158	K13126	down_back	down_up	PSRP2	XP_004135910.1 30S ribosomal protein 2, chloroplastic [Cucumis sativus]	ko03013//Nucleocytoplasmic transport;ko03015//mRNA surveillance pathway;ko03018//RNA degradation
ncbi_120085169	K14550	down	down_back	At3g06530	KAA0044669.1 hypothetical protein E6C27_scaffold46G004250 [Cucumis melo var. makuwa] [Cucumis melo]	ko03008//Ribosome biogenesis in eukaryotes
ncbi_120085178	K11517	down_back	down	GLO4	XP_011651717.2 peroxisomal (S)-2-hydroxy-acid oxidase GLO4 isoform X1 [Cucumis sativus]	ko01100//Metabolic pathways;ko01110//Biosynthesis of secondary metabolites;ko01200//Carbon metabolism;ko04146//Peroxisome;ko00630//Glyoxylate and dicarboxylate metabolism
ncbi_120085203	K01904	down_back	up	4CL1	KAA0058682.1 4-coumarate--CoA ligase 1-like [Cucumis melo var. makuwa] [Cucumis melo]	ko01100//Metabolic pathways;ko01110//Biosynthesis of secondary metabolites;ko00940//Phenylpropanoid biosynthesis;ko00130//Ubiquinone and other terpenoid-quinone biosynthesis
ncbi_120085208	K10755	down_back	down_up	RFC4	XP_008444196.1 PREDICTED: LOW QUALITY PROTEIN: replication factor C subunit 4 [Cucumis melo]	ko03420//Nucleotide excision repair;ko03030//DNA replication;ko03430//Mismatch repair
ncbi_120085220	K03123	down_back	up	TFIIA-S	XP_004138655.1 transcription initiation factor IIA subunit 2 [Cucumis sativus]	ko03022//Basal transcription factors
ncbi_120085222	K14484	down	up_down	AUX22D	XP_004146959.1 auxin-induced protein 22D [Cucumis sativus]	ko04075//Plant hormone signal transduction
ncbi_120085230	K02210	down	down_back	MCM7	KAA0046692.1 DNA replication licensing factor MCM7 [Cucumis melo var. makuwa] [Cucumis melo]	ko03030//DNA replication
ncbi_120085245	K10534	down_back	up	NIA2	XP_008444121.1 PREDICTED: nitrate reductase [NADH]-like [Cucumis melo]	ko01100//Metabolic pathways;ko00910//Nitrogen metabolism
ncbi_120085246	K01213	down_up	up	At1g80170	XP_008461095.1 PREDICTED: probable polygalacturonase At1g80170 isoform X1 [Cucumis melo]	ko01100//Metabolic pathways;ko00040//Pentose and glucuronate interconversions
ncbi_120085260	K00844	down_back	down	HXK2	XP_004136385.1 hexokinase-2, chloroplastic [Cucumis sativus]	ko01100//Metabolic pathways;ko01110//Biosynthesis of secondary metabolites;ko01200//Carbon metabolism;ko00500//Starch and sucrose metabolism;ko00010//Glycolysis / Gluconeogenesis;ko00520//Amino sugar and nucleotide sugar metabolism;ko00051//Fructose and mannose metabolism;ko00052//Galactose metabolism
ncbi_120085280	K01179	down_back	down	At4g02290	XP_022953707.1 endoglucanase 17-like [Cucurbita moschata]	ko01100//Metabolic pathways;ko00500//Starch and sucrose metabolism
ncbi_120085289	K01465	down_back	down_up	PYR4	XP_022935161.1 dihydroorotase, mitochondrial [Cucurbita moschata]	ko01100//Metabolic pathways;ko00240//Pyrimidine metabolism
ncbi_120085303	K14548	down	down_back	PCN	XP_004141292.1 WD repeat-containing protein PCN [Cucumis sativus]	ko03008//Ribosome biogenesis in eukaryotes
ncbi_120085310	K01904	down	up	4CL2	XP_004135893.3 4-coumarate--CoA ligase 2 [Cucumis sativus]	ko01100//Metabolic pathways;ko01110//Biosynthesis of secondary metabolites;ko00940//Phenylpropanoid biosynthesis;ko00130//Ubiquinone and other terpenoid-quinone biosynthesis
ncbi_120085340	K14498	down_back	up	SAPK7	XP_010242684.1 PREDICTED: serine/threonine-protein kinase SRK2A [Nelumbo nucifera]	ko04075//Plant hormone signal transduction;ko04016//MAPK signaling pathway - plant
ncbi_120085358	K01051	down	up_down	PME53	XP_008461405.1 PREDICTED: probable pectinesterase 53 isoform X1 [Cucumis melo]	ko01100//Metabolic pathways;ko00040//Pentose and glucuronate interconversions
ncbi_120085363	K16904	up	down_back	Dctpp1	XP_011659219.1 dCTP pyrophosphatase 1 [Cucumis sativus]	ko01100//Metabolic pathways;ko00240//Pyrimidine metabolism
ncbi_120085370	K19476	down_up	down	--	XP_004141848.1 uncharacterized protein LOC101220202 [Cucumis sativus]	ko04144//Endocytosis
ncbi_120085380	K00430	up	down	PER45	XP_004136312.1 peroxidase 45 [Cucumis sativus]	ko01100//Metabolic pathways;ko01110//Biosynthesis of secondary metabolites;ko00940//Phenylpropanoid biosynthesis
ncbi_120085413	K00799	up	down_up	HSP26-A	XP_008438211.1 PREDICTED: probable glutathione S-transferase [Cucumis melo]	ko01100//Metabolic pathways;ko00480//Glutathione metabolism
ncbi_120085434	K02924	down_back	down	RPL39A	XP_022962571.1 uncharacterized protein LOC111462968 [Cucurbita moschata]	ko03010//Ribosome
ncbi_120085453	K00791	down_back	down_up	IPT9	XP_023553258.1 tRNA dimethylallyltransferase 9 [Cucurbita pepo subsp. pepo] [Cucurbita pepo]	ko01100//Metabolic pathways;ko01110//Biosynthesis of secondary metabolites;ko00908//Zeatin biosynthesis
ncbi_120085520	K05666	down	down_up	ABCC4	XP_008451587.1 PREDICTED: ABC transporter C family member 4-like [Cucumis melo]	ko02010//ABC transporters
ncbi_120085530	K03253	down_back	down_up	TIF3B1	XP_008461500.1 PREDICTED: eukaryotic translation initiation factor 3 subunit B-like [Cucumis melo]	ko03013//Nucleocytoplasmic transport
ncbi_120085574	K17839	up	down_up	PAO2	XP_008464648.1 PREDICTED: probable polyamine oxidase 2 [Cucumis melo]	ko01100//Metabolic pathways;ko00330//Arginine and proline metabolism;ko00410//beta-Alanine metabolism
ncbi_120085611	K00249	up_back	up	IBR3	KAA0049515.1 putative acyl-CoA dehydrogenase IBR3 isoform X1 [Cucumis melo var. makuwa] [Cucumis melo]	ko01100//Metabolic pathways;ko01110//Biosynthesis of secondary metabolites;ko01212//Fatty acid metabolism;ko00071//Fatty acid degradation;ko00280//Valine, leucine and isoleucine degradation
ncbi_120085614	K02863	down_back	up	RPL1	KAA0058588.1 50S ribosomal protein L1 [Cucumis melo var. makuwa] [Cucumis melo]	ko03010//Ribosome
ncbi_120085656	K03781	up	down_up	CAT1	XP_008452957.1 PREDICTED: catalase isozyme 1-like [Cucumis melo]	ko01100//Metabolic pathways;ko01110//Biosynthesis of secondary metabolites;ko01200//Carbon metabolism;ko04016//MAPK signaling pathway - plant;ko04146//Peroxisome;ko00630//Glyoxylate and dicarboxylate metabolism;ko00380//Tryptophan metabolism
ncbi_120085662	K19355	up	up_back	MAN7	XP_008466539.2 PREDICTED: mannan endo-1,4-beta-mannosidase 7-like [Cucumis melo]	ko01100//Metabolic pathways;ko00051//Fructose and mannose metabolism
ncbi_120085669	K00469	up_down	down_back	MIOX1	XP_011651475.1 inositol oxygenase 1 isoform X1 [Cucumis sativus]	ko01100//Metabolic pathways;ko00562//Inositol phosphate metabolism;ko00053//Ascorbate and aldarate metabolism
ncbi_120085681	K00700	down_back	down_up	SBE3	XP_008447723.1 PREDICTED: 1,4-alpha-glucan-branching enzyme 3, chloroplastic/amyloplastic isoform X1 [Cucumis melo]	ko01100//Metabolic pathways;ko01110//Biosynthesis of secondary metabolites;ko00500//Starch and sucrose metabolism
ncbi_120085694	K14299	down_back	down_up	SEH1	XP_008451932.1 PREDICTED: protein SEH1 [Cucumis melo]	ko03013//Nucleocytoplasmic transport
ncbi_120085703	K13993	up_back	down_back	HSP17.9	XP_008452768.1 PREDICTED: 17.3 kDa class II heat shock protein-like [Cucumis melo]	ko04141//Protein processing in endoplasmic reticulum
ncbi_120085719	K15397	down	down_back	FDH	KAA0064552.1 3-ketoacyl-CoA synthase 10 [Cucumis melo var. makuwa] [Cucumis melo]	ko01100//Metabolic pathways;ko01110//Biosynthesis of secondary metabolites;ko04626//Plant-pathogen interaction;ko00062//Fatty acid elongation
ncbi_120085725	K22913	up_back	up_down	SAC2	XP_008462255.1 PREDICTED: phosphoinositide phosphatase SAC2 isoform X1 [Cucumis melo]	ko01100//Metabolic pathways;ko00562//Inositol phosphate metabolism
ncbi_120085726	K10956	down_back	down_up	sec61a	XP_004136590.2 protein transport protein Sec61 subunit alpha [Cucumis sativus]	ko04141//Protein processing in endoplasmic reticulum;ko04145//Phagosome;ko03060//Protein export
ncbi_120085727	K14292	down_back	down_up	Tgs1	XP_022975951.1 uncharacterized protein LOC111476503 isoform X1 [Cucurbita maxima]	ko03013//Nucleocytoplasmic transport
ncbi_120085746	K15362	down_back	down_up	Brip1	XP_008452980.1 PREDICTED: Fanconi anemia group J protein-like isoform X1 [Cucumis melo]	ko03440//Homologous recombination
ncbi_120085814	K01663	down	down_back	HISN4	XP_023535617.1 imidazole glycerol phosphate synthase hisHF, chloroplastic-like [Cucurbita pepo subsp. pepo] [Cucurbita pepo]	ko01100//Metabolic pathways;ko01110//Biosynthesis of secondary metabolites;ko01230//Biosynthesis of amino acids;ko00340//Histidine metabolism
ncbi_120085819	K23558	down_back	down_up	3BETAHSD/D3	XP_008439071.1 PREDICTED: 3beta-hydroxysteroid-dehydrogenase/decarboxylase [Cucumis melo]	ko01100//Metabolic pathways;ko01110//Biosynthesis of secondary metabolites;ko00100//Steroid biosynthesis
ncbi_120085929	K13993	up	up_back	HSP17.9-D	ADU55791.1 HSP17.4 [Citrullus lanatus]	ko04141//Protein processing in endoplasmic reticulum
ncbi_120085951	K13648	down_back	down	GAUT9	XP_008455575.1 PREDICTED: probable galacturonosyltransferase 9 [Cucumis melo]	ko01100//Metabolic pathways;ko00520//Amino sugar and nucleotide sugar metabolism
ncbi_120086001	K10526	up	down_up	4CLL5	XP_004145532.1 4-coumarate--CoA ligase-like 5 [Cucumis sativus]	ko01100//Metabolic pathways;ko01110//Biosynthesis of secondary metabolites;ko00592//alpha-Linolenic acid metabolism
ncbi_120086035	K00213	down	down_back	DWF5	XP_011659586.1 7-dehydrocholesterol reductase isoform X1 [Cucumis sativus]	ko01100//Metabolic pathways;ko01110//Biosynthesis of secondary metabolites;ko00100//Steroid biosynthesis
ncbi_120086037	K09828	down_back	down	DIM	XP_008461379.1 PREDICTED: delta(24)-sterol reductase [Cucumis melo]	ko01100//Metabolic pathways;ko01110//Biosynthesis of secondary metabolites;ko00100//Steroid biosynthesis
ncbi_120086041	K00899	down_back	down_up	MTK	XP_022984578.1 methylthioribose kinase [Cucurbita maxima]	ko01100//Metabolic pathways;ko00270//Cysteine and methionine metabolism
ncbi_120086081	K01188	up_back	up	BGLU41	XP_004151969.1 beta-glucosidase 25 isoform X1 [Cucumis sativus]	ko01100//Metabolic pathways;ko01110//Biosynthesis of secondary metabolites;ko00940//Phenylpropanoid biosynthesis;ko00500//Starch and sucrose metabolism;ko00460//Cyanoamino acid metabolism
ncbi_120086110	K15400	down_up	up	BAT1	XP_004145588.1 brassinosteroid-related acyltransferase 1 [Cucumis sativus]	ko00073//Cutin, suberine and wax biosynthesis
ncbi_120086117	K14493	up_back	up	GID1B	XP_008451414.1 PREDICTED: gibberellin receptor GID1B [Cucumis melo]	ko04075//Plant hormone signal transduction
ncbi_120086141	K14569	down_back	down_up	BMS1	XP_011658961.1 ribosome biogenesis protein bms1 [Cucumis sativus]	ko03008//Ribosome biogenesis in eukaryotes
ncbi_120086149	K10885	down_back	down_up	KU80	XP_008438156.1 PREDICTED: ATP-dependent DNA helicase 2 subunit KU80 isoform X1 [Cucumis melo]	ko03450//Non-homologous end-joining
ncbi_120086154	K23977	down_up	up	dapC	XP_008444130.1 PREDICTED: probable N-succinyldiaminopimelate aminotransferase DapC [Cucumis melo]	ko01100//Metabolic pathways;ko00270//Cysteine and methionine metabolism
ncbi_120086158	K02732	down_up	down_back	PBF1	XP_022924840.1 proteasome subunit beta type-1 [Cucurbita moschata]	ko03050//Proteasome
ncbi_120086224	K10144	up_back	up	RZFP34	XP_004136332.1 probable E3 ubiquitin-protein ligase RZFP34 [Cucumis sativus]	ko04120//Ubiquitin mediated proteolysis
ncbi_120086226	K20784	down_back	down_up	XEG113	XP_008444233.1 PREDICTED: arabinosyltransferase XEG113 [Cucumis melo]	ko00514//Other types of O-glycan biosynthesis
ncbi_120086230	K00799	down_up	up	PARB	KAA0068019.1 glutathione S-transferase-like [Cucumis melo var. makuwa] [Cucumis melo]	ko01100//Metabolic pathways;ko00480//Glutathione metabolism
ncbi_120086232	K03253	down_back	down_up	TIF3B1	XP_008461500.1 PREDICTED: eukaryotic translation initiation factor 3 subunit B-like [Cucumis melo]	ko03013//Nucleocytoplasmic transport
ncbi_120086238	K18857	down_up	up	ADH1	XP_011659133.1 alcohol dehydrogenase 1 [Cucumis sativus]	ko01100//Metabolic pathways;ko01110//Biosynthesis of secondary metabolites;ko00010//Glycolysis / Gluconeogenesis;ko00592//alpha-Linolenic acid metabolism;ko00071//Fatty acid degradation;ko00350//Tyrosine metabolism
ncbi_120086273	K10728	down_back	up	--	XP_022936987.1 DNA topoisomerase 2-binding protein 1 isoform X1 [Cucurbita moschata]	ko03440//Homologous recombination
ncbi_120086274	K17839	down_up	up	PAO2	XP_004147745.1 polyamine oxidase 2 [Cucumis sativus]	ko01100//Metabolic pathways;ko00330//Arginine and proline metabolism;ko00410//beta-Alanine metabolism
ncbi_120086275	K05933	down_back	down_up	At1g77330	XP_004142637.1 1-aminocyclopropane-1-carboxylate oxidase 5 [Cucumis sativus]	ko01100//Metabolic pathways;ko01110//Biosynthesis of secondary metabolites;ko00270//Cysteine and methionine metabolism
ncbi_120086288	K04124	down_back	up	LE	XP_004135830.1 gibberellin 3-beta-dioxygenase 1 [Cucumis sativus]	ko01100//Metabolic pathways;ko01110//Biosynthesis of secondary metabolites;ko00904//Diterpenoid biosynthesis
ncbi_120086338	K00279	up_down	up_back	CKX7	KAA0064536.1 cytokinin dehydrogenase 7 [Cucumis melo var. makuwa] [Cucumis melo]	ko00908//Zeatin biosynthesis
ncbi_120086354	K00606	down_back	down_up	KPHMT2	XP_004139651.1 3-methyl-2-oxobutanoate hydroxymethyltransferase 2, mitochondrial [Cucumis sativus]	ko01100//Metabolic pathways;ko01110//Biosynthesis of secondary metabolites;ko00770//Pantothenate and CoA biosynthesis
ncbi_120086357	K16054	down_back	down_up	VIT_19s0014g02480	TYK20263.1 putative bifunctional methylthioribulose-1-phosphate dehydratase/enolase-phosphatase E1 1 [Cucumis melo var. makuwa] [Cucumis melo]	ko01100//Metabolic pathways;ko00270//Cysteine and methionine metabolism
ncbi_120086386	K00457	up_back	up	HPD	XP_008466793.1 PREDICTED: 4-hydroxyphenylpyruvate dioxygenase [Cucumis melo]	ko01100//Metabolic pathways;ko00130//Ubiquinone and other terpenoid-quinone biosynthesis;ko00360//Phenylalanine metabolism;ko00350//Tyrosine metabolism
ncbi_120086389	K10760	down_back	up	IPT5	KAA0049402.1 adenylate isopentenyltransferase 5 [Cucumis melo var. makuwa] [Cucumis melo]	ko01100//Metabolic pathways;ko01110//Biosynthesis of secondary metabolites;ko00908//Zeatin biosynthesis
ncbi_120086415	K03553	down_back	down_up	RECA	XP_022981737.1 DNA repair protein recA homolog 1, chloroplastic [Cucurbita maxima]	ko03440//Homologous recombination
ncbi_120086434	K03352	down_back	down_up	APC5	XP_011653278.1 anaphase-promoting complex subunit 5 isoform X1 [Cucumis sativus]	ko04120//Ubiquitin mediated proteolysis
ncbi_120086437	K03541	up	down_up	PSBR	VVA34501.1 PREDICTED: photosystem II [Prunus dulcis]	ko00195//Photosynthesis
ncbi_120086480	K13248	down_back	up_down	At1g17710	XP_023548108.1 inorganic pyrophosphatase 2 [Cucurbita pepo subsp. pepo] [Cucurbita pepo]	ko01100//Metabolic pathways;ko00750//Vitamin B6 metabolism
ncbi_120086537	K14432	up	up_back	DPBF3	XP_011653821.1 ABSCISIC ACID-INSENSITIVE 5-like protein 2 [Cucumis sativus]	ko04075//Plant hormone signal transduction
ncbi_120086548	K10858	down_back	down_up	PMS1	XP_011659356.1 DNA mismatch repair protein PMS1 [Cucumis sativus]	ko03430//Mismatch repair
ncbi_120086559	K00627	down_back	up	EMB3003	XP_022976922.1 dihydrolipoyllysine-residue acetyltransferase component 5 of pyruvate dehydrogenase complex, chloroplastic-like [Cucurbita maxima]	ko01100//Metabolic pathways;ko01110//Biosynthesis of secondary metabolites;ko01200//Carbon metabolism;ko00010//Glycolysis / Gluconeogenesis;ko00620//Pyruvate metabolism;ko00020//Citrate cycle (TCA cycle)
ncbi_120086574	K12603	down_back	down_up	CCR4-4	XP_023536566.1 carbon catabolite repressor protein 4 homolog 4 isoform X1 [Cucurbita pepo subsp. pepo] [Cucurbita pepo]	ko03018//RNA degradation
ncbi_120086591	K14490	down_up	up	AHP4	XP_008462426.1 PREDICTED: histidine-containing phosphotransfer protein 4 [Cucumis melo]	ko04075//Plant hormone signal transduction
ncbi_120086595	K16040	down_back	up	OMT3	XP_031744374.1 probable O-methyltransferase 3 [Cucumis sativus]	ko00945//Stilbenoid, diarylheptanoid and gingerol biosynthesis
ncbi_120086606	K16040	down_back	up	OMT3	XP_011659150.1 trans-resveratrol di-O-methyltransferase [Cucumis sativus]	ko00945//Stilbenoid, diarylheptanoid and gingerol biosynthesis
ncbi_120086649	K13065	down	down_back	HST	KAA0058703.1 shikimate O-hydroxycinnamoyltransferase [Cucumis melo var. makuwa] [Cucumis melo]	ko01100//Metabolic pathways;ko01110//Biosynthesis of secondary metabolites;ko00940//Phenylpropanoid biosynthesis;ko00945//Stilbenoid, diarylheptanoid and gingerol biosynthesis;ko00941//Flavonoid biosynthesis
ncbi_120086665	K03008	down_up	down_back	NRPB11	XP_004135939.1 DNA-directed RNA polymerases II, IV and V subunit 11 isoform X3 [Cucumis sativus]	ko03020//RNA polymerase
ncbi_120086674	K00454	down_up	down_back	LOX1.3	XP_008451220.1 PREDICTED: linoleate 9S-lipoxygenase-like [Cucumis melo]	ko01100//Metabolic pathways;ko01110//Biosynthesis of secondary metabolites;ko00592//alpha-Linolenic acid metabolism;ko00591//Linoleic acid metabolism
ncbi_120086685	K13448	up	down_up	CML44	XP_022976028.1 probable calcium-binding protein CML44 [Cucurbita maxima]	ko04626//Plant-pathogen interaction
ncbi_120086761	K12820	down	up_back	At3g62310	XP_008451444.1 PREDICTED: probable pre-mRNA-splicing factor ATP-dependent RNA helicase DEAH2 [Cucumis melo]	ko03040//Spliceosome
ncbi_120086771	K10728	down_back	down_up	At4g02110	XP_023548771.1 BRCT domain-containing protein At4g02110 isoform X1 [Cucurbita pepo subsp. pepo] [Cucurbita pepo]	ko03440//Homologous recombination
ncbi_120086793	K14484	down_back	down	IAA27	XP_004141756.1 auxin-responsive protein IAA21 [Cucumis sativus]	ko04075//Plant hormone signal transduction
ncbi_120086819	K09753	up_down	up	CCR1	XP_008461178.1 PREDICTED: cinnamoyl-CoA reductase 1-like [Cucumis melo]	ko01100//Metabolic pathways;ko01110//Biosynthesis of secondary metabolites;ko00940//Phenylpropanoid biosynthesis
ncbi_120086859	K10760	up	up_back	IPT3	KAA0057613.1 adenylate isopentenyltransferase 3 [Cucumis melo var. makuwa] [Cucumis melo]	ko01100//Metabolic pathways;ko01110//Biosynthesis of secondary metabolites;ko00908//Zeatin biosynthesis
ncbi_120086871	K14546	down_back	down_up	WDR43	XP_008461080.1 PREDICTED: WD repeat-containing protein 43 [Cucumis melo]	ko03008//Ribosome biogenesis in eukaryotes
ncbi_120086911	K10884	down_back	down_up	KU70	XP_008453932.1 PREDICTED: ATP-dependent DNA helicase 2 subunit KU70 [Cucumis melo]	ko03450//Non-homologous end-joining
ncbi_120086959	K14572	down_back	down_up	MDN1	XP_011659635.1 midasin [Cucumis sativus]	ko03008//Ribosome biogenesis in eukaryotes
ncbi_120086974	K10803	down	down_back	XRCC1	XP_016902642.1 PREDICTED: DNA-repair protein XRCC1 isoform X2 [Cucumis melo]	ko03410//Base excision repair
ncbi_120086996	K05298	up	up_back	GAPB	XP_008452998.1 PREDICTED: glyceraldehyde-3-phosphate dehydrogenase B, chloroplastic [Cucumis melo]	ko01100//Metabolic pathways;ko01200//Carbon metabolism;ko00710//Carbon fixation in photosynthetic organisms
ncbi_120087010	K14402	down_back	down_up	CPSF100	XP_004140773.1 cleavage and polyadenylation specificity factor subunit 2 [Cucumis sativus]	ko03015//mRNA surveillance pathway
ncbi_120087067	K03013	up	down_back	NRPB5A	XP_022143609.1 DNA-directed RNA polymerases II and IV subunit 5A-like [Momordica charantia]	ko03020//RNA polymerase
ncbi_120087085	K14538	down_back	down_up	NSN1	XP_004146974.1 guanine nucleotide-binding protein-like NSN1 [Cucumis sativus]	ko03008//Ribosome biogenesis in eukaryotes
ncbi_120087111	K04077	down_up	down	NHL13	XP_008462352.1 PREDICTED: NDR1/HIN1-Like protein 3 [Cucumis melo]	ko03018//RNA degradation
ncbi_120087135	K02730	down_up	down_back	PAA1	XP_008462289.1 PREDICTED: proteasome subunit alpha type-6 [Cucumis melo]	ko03050//Proteasome
ncbi_120087144	K03061	down_up	down_back	RPT1	XP_004135883.1 26S proteasome regulatory subunit 7 [Cucumis sativus]	ko03050//Proteasome
ncbi_120087158	K03691	down_up	down	OFUT36	XP_022992222.1 O-fucosyltransferase 36-like [Cucurbita maxima]	ko00514//Other types of O-glycan biosynthesis
ncbi_120087159	K00784	down_back	down_up	TRZ4	XP_011659574.1 tRNase Z TRZ3, mitochondrial [Cucumis sativus]	ko03013//Nucleocytoplasmic transport
ncbi_120087178	K03845	down	down_back	ALG3	XP_008451601.1 PREDICTED: dol-P-Man:Man(5)GlcNAc(2)-PP-Dol alpha-1,3-mannosyltransferase [Cucumis melo]	ko01100//Metabolic pathways;ko00510//N-Glycan biosynthesis;ko00513//Various types of N-glycan biosynthesis
ncbi_120087196	K18857	up	down	ADH1	XP_031744393.1 alcohol dehydrogenase 1-like [Cucumis sativus]	ko01100//Metabolic pathways;ko01110//Biosynthesis of secondary metabolites;ko00010//Glycolysis / Gluconeogenesis;ko00592//alpha-Linolenic acid metabolism;ko00071//Fatty acid degradation;ko00350//Tyrosine metabolism
ncbi_120087201	K11416	down_back	down_up	SRT1	XP_004148924.1 uncharacterized protein LOC101212255 isoform X7 [Cucumis sativus]	ko01100//Metabolic pathways;ko00760//Nicotinate and nicotinamide metabolism
ncbi_120087251	K00640	up	down	SAT1	XP_008462963.1 PREDICTED: serine acetyltransferase 1, chloroplastic [Cucumis melo]	ko01100//Metabolic pathways;ko01110//Biosynthesis of secondary metabolites;ko01200//Carbon metabolism;ko01230//Biosynthesis of amino acids;ko00270//Cysteine and methionine metabolism;ko00920//Sulfur metabolism
ncbi_120087269	K00430	up_back	up	GSVIVT00037159001	KAA0058558.1 peroxidase 5-like [Cucumis melo var. makuwa] [Cucumis melo]	ko01100//Metabolic pathways;ko01110//Biosynthesis of secondary metabolites;ko00940//Phenylpropanoid biosynthesis
ncbi_120087280	K00511	up_back	down	SQE1	XP_016901349.1 PREDICTED: squalene monooxygenase-like [Cucumis melo]	ko01100//Metabolic pathways;ko01110//Biosynthesis of secondary metabolites;ko00100//Steroid biosynthesis;ko00909//Sesquiterpenoid and triterpenoid biosynthesis
ncbi_120087298	K17725	down_back	down_up	GLY3	XP_008463671.1 PREDICTED: persulfide dioxygenase ETHE1 homolog, mitochondrial [Cucumis melo]	ko01100//Metabolic pathways;ko00920//Sulfur metabolism
ncbi_120087333	K02728	down_up	down_back	PAC1	XP_008464628.1 PREDICTED: proteasome subunit alpha type-4 [Cucumis melo]	ko03050//Proteasome
ncbi_120087351	K02516	down_back	down_up	PMRT15	XP_008466338.1 PREDICTED: protein arginine N-methyltransferase 1.5 [Cucumis melo]	ko03013//Nucleocytoplasmic transport
ncbi_120087567	K08681	up_back	up	PDX2	XP_023534477.1 probable pyridoxal 5'-phosphate synthase subunit PDX2 isoform X2 [Cucurbita pepo subsp. pepo] [Cucurbita pepo]	ko00750//Vitamin B6 metabolism
ncbi_120087578	K03264	down_up	up	EIF6-2	XP_022147757.1 eukaryotic translation initiation factor 6-2 [Momordica charantia]	ko03008//Ribosome biogenesis in eukaryotes
ncbi_120087584	K00454	up_back	down_up	LOX2	XP_004142240.3 linoleate 13S-lipoxygenase 2-1, chloroplastic [Cucumis sativus]	ko01100//Metabolic pathways;ko01110//Biosynthesis of secondary metabolites;ko00592//alpha-Linolenic acid metabolism;ko00591//Linoleic acid metabolism
ncbi_120087601	K00799	down_up	down_back	HSP26-A	XP_008438427.1 PREDICTED: probable glutathione S-transferase [Cucumis melo]	ko01100//Metabolic pathways;ko00480//Glutathione metabolism
ncbi_120087609	K12196	down_back	down_up	SKD1	XP_022153030.1 protein SUPPRESSOR OF K(+) TRANSPORT GROWTH DEFECT 1-like [Momordica charantia]	ko04144//Endocytosis
ncbi_120087640	K01179	down_up	down_back	At4g39010	XP_008461017.1 PREDICTED: endoglucanase 24-like [Cucumis melo]	ko01100//Metabolic pathways;ko00500//Starch and sucrose metabolism
ncbi_120087697	K03539	down_back	down_up	GAF1	XP_008463847.1 PREDICTED: uncharacterized protein LOC103501887 isoform X3 [Cucumis melo]	ko03013//Nucleocytoplasmic transport;ko03008//Ribosome biogenesis in eukaryotes
ncbi_120087711	K00748	down	up	LPXB	XP_008456392.1 PREDICTED: probable lipid-A-disaccharide synthase, mitochondrial isoform X1 [Cucumis melo]	ko01100//Metabolic pathways
ncbi_120087725	K03025	down	down_back	POLR3F	XP_022970903.1 DNA-directed RNA polymerase III subunit rpc6 [Cucurbita maxima]	ko03020//RNA polymerase
ncbi_120087732	K02973	down_back	down_up	RPS23	XP_004137806.1 40S ribosomal protein S23 [Cucumis sativus]	ko03010//Ribosome
ncbi_120087742	K00128	down	down_back	ALDH3F1	XP_008449722.1 PREDICTED: aldehyde dehydrogenase family 3 member F1-like [Cucumis melo]	ko01100//Metabolic pathways;ko01110//Biosynthesis of secondary metabolites;ko00010//Glycolysis / Gluconeogenesis;ko00620//Pyruvate metabolism;ko00561//Glycerolipid metabolism;ko00330//Arginine and proline metabolism;ko00053//Ascorbate and aldarate metabolism;ko00380//Tryptophan metabolism;ko00071//Fatty acid degradation;ko00280//Valine, leucine and isoleucine degradation;ko00410//beta-Alanine met…
ncbi_120087746	K14488	up	down_back	SAUR24	XP_022947574.1 auxin-responsive protein SAUR21-like [Cucurbita moschata]	ko04075//Plant hormone signal transduction
ncbi_120087754	K00134	down_up	up	GAPCP2	XP_008456299.1 PREDICTED: glyceraldehyde-3-phosphate dehydrogenase GAPCP2, chloroplastic-like [Cucumis melo]	ko01100//Metabolic pathways;ko01110//Biosynthesis of secondary metabolites;ko01200//Carbon metabolism;ko01230//Biosynthesis of amino acids;ko00010//Glycolysis / Gluconeogenesis;ko00710//Carbon fixation in photosynthetic organisms
ncbi_120087781	K12196	up_down	up_back	SKD1	KAA0033415.1 protein SUPPRESSOR OF K(+) TRANSPORT GROWTH DEFECT 1 [Cucumis melo var. makuwa] [Cucumis melo]	ko04144//Endocytosis
ncbi_120087786	K03809	down_up	down_back	At5g58800	XP_004143152.1 probable NAD(P)H dehydrogenase (quinone) FQR1-like 3 [Cucumis sativus]	ko01100//Metabolic pathways;ko01110//Biosynthesis of secondary metabolites;ko00130//Ubiquinone and other terpenoid-quinone biosynthesis
ncbi_120087793	K07897	down	down_back	RABG3A	XP_004148452.1 ras-related protein Rab7 [Cucumis sativus]	ko04144//Endocytosis;ko04145//Phagosome
ncbi_120087796	K14498	down	down_back	SRK2E	XP_008459221.1 PREDICTED: serine/threonine-protein kinase SRK2E-like [Cucumis melo]	ko04075//Plant hormone signal transduction;ko04016//MAPK signaling pathway - plant
ncbi_120087808	K00083	down	down_back	CAD1	XP_022928058.1 probable mannitol dehydrogenase [Cucurbita moschata]	ko01100//Metabolic pathways;ko01110//Biosynthesis of secondary metabolites;ko00940//Phenylpropanoid biosynthesis
ncbi_120087812	K10144	up_back	up_down	RZPF34	XP_004145767.1 E3 ubiquitin-protein ligase RZFP34 isoform X1 [Cucumis sativus]	ko04120//Ubiquitin mediated proteolysis
ncbi_120087817	K00434	down_up	down_back	APX1	XP_011657233.1 L-ascorbate peroxidase, cytosolic [Cucumis sativus]	ko01100//Metabolic pathways;ko00480//Glutathione metabolism;ko00053//Ascorbate and aldarate metabolism
ncbi_120087856	K00430	down_back	down	PER39	XP_008455840.1 PREDICTED: peroxidase 39 [Cucumis melo]	ko01100//Metabolic pathways;ko01110//Biosynthesis of secondary metabolites;ko00940//Phenylpropanoid biosynthesis
ncbi_120087889	K14431	down_up	down_back	TGA9	XP_008458585.1 PREDICTED: transcription factor TGA6-like isoform X2 [Cucumis melo]	ko04075//Plant hormone signal transduction
ncbi_120087900	K14488	up	up_down	SAUR24	XP_022146161.1 auxin-responsive protein SAUR23-like [Momordica charantia]	ko04075//Plant hormone signal transduction
ncbi_120088004	K10747	down_back	down_up	LIG1	TYK24176.1 DNA ligase 1-like [Cucumis melo var. makuwa] [Cucumis melo]	ko03420//Nucleotide excision repair;ko03030//DNA replication;ko03410//Base excision repair;ko03430//Mismatch repair
ncbi_120088048	K14297	down	down_back	NUP96	XP_008449614.1 PREDICTED: nuclear pore complex protein NUP96 [Cucumis melo]	ko03013//Nucleocytoplasmic transport
ncbi_120088067	K14487	up_back	down	GH3.6	XP_022970970.1 indole-3-acetic acid-amido synthetase GH3.6-like [Cucurbita maxima]	ko04075//Plant hormone signal transduction
ncbi_120088087	K00857	down_back	down_up	TK	XP_023513380.1 thymidine kinase a [Cucurbita pepo subsp. pepo] [Cucurbita pepo]	ko01100//Metabolic pathways;ko00240//Pyrimidine metabolism
ncbi_120088115	K02324	down	down_back	POL2A	XP_004145799.1 DNA polymerase epsilon catalytic subunit A isoform X1 [Cucumis sativus]	ko03420//Nucleotide excision repair;ko03030//DNA replication;ko03410//Base excision repair
ncbi_120088117	K02943	down	down_up	RPP2B	XP_022986046.1 60S acidic ribosomal protein P2B-like [Cucurbita maxima]	ko03010//Ribosome
ncbi_120088166	K02291	up_back	up	PSY1	XP_008449808.1 PREDICTED: phytoene synthase 2, chloroplastic [Cucumis melo]	ko01100//Metabolic pathways;ko01110//Biosynthesis of secondary metabolites;ko00906//Carotenoid biosynthesis
ncbi_120088225	K02907	down_back	down_up	--	XP_023512952.1 uncharacterized protein LOC111777540 [Cucurbita pepo subsp. pepo] [Cucurbita pepo]	ko03010//Ribosome
ncbi_120088237	K07904	up	down_back	RAB11C	XP_004143134.1 ras-related protein Rab11C [Cucumis sativus]	ko04144//Endocytosis
ncbi_120088239	K09838	up_back	up_down	ABA2	NP_001315402.1 zeaxanthin epoxidase, chloroplastic [Cucumis melo]	ko01100//Metabolic pathways;ko01110//Biosynthesis of secondary metabolites;ko00906//Carotenoid biosynthesis
ncbi_120088295	K01800	down	down_back	GSTZ1	KAA0040743.1 glutathione S-transferase 2-like [Cucumis melo var. makuwa] [Cucumis melo]	ko01100//Metabolic pathways;ko00350//Tyrosine metabolism
ncbi_120088317	K01897	down_back	down	LACS2	XP_008459243.1 PREDICTED: long chain acyl-CoA synthetase 2 [Cucumis melo]	ko01100//Metabolic pathways;ko04146//Peroxisome;ko01212//Fatty acid metabolism;ko00071//Fatty acid degradation;ko00061//Fatty acid biosynthesis
ncbi_120088323	K12349	down_back	up	NCER1	XP_004143138.1 neutral ceramidase 1 isoform X2 [Cucumis sativus]	ko01100//Metabolic pathways;ko00600//Sphingolipid metabolism
ncbi_120088325	K00430	up	down_back	HRPN	XP_008449769.1 PREDICTED: peroxidase N [Cucumis melo]	ko01100//Metabolic pathways;ko01110//Biosynthesis of secondary metabolites;ko00940//Phenylpropanoid biosynthesis
ncbi_120088337	K11824	down_back	down_up	ALPHA-ADR	XP_004145777.1 AP-2 complex subunit alpha-1 [Cucumis sativus]	ko04144//Endocytosis
ncbi_120088352	K14488	down_back	down	SAUR23	XP_022986727.1 auxin-responsive protein SAUR21-like [Cucurbita maxima]	ko04075//Plant hormone signal transduction
ncbi_120088370	K10666	up_back	up	RMA1H1	XP_004139942.1 E3 ubiquitin-protein ligase RMA1H1 [Cucumis sativus]	ko04141//Protein processing in endoplasmic reticulum
ncbi_120088378	K00145	down	down_back	At2g19940	XP_008459222.1 PREDICTED: probable N-acetyl-gamma-glutamyl-phosphate reductase, chloroplastic [Cucumis melo]	ko01100//Metabolic pathways;ko01110//Biosynthesis of secondary metabolites;ko01230//Biosynthesis of amino acids;ko01210//2-Oxocarboxylic acid metabolism;ko00220//Arginine biosynthesis
ncbi_120088383	K09842	up_down	up	AAO1	XP_008449878.1 PREDICTED: indole-3-acetaldehyde oxidase-like isoform X2 [Cucumis melo]	ko01100//Metabolic pathways;ko01110//Biosynthesis of secondary metabolites;ko00906//Carotenoid biosynthesis
ncbi_120088423	K01640	up_back	up_down	HMGCL	XP_031743113.1 hydroxymethylglutaryl-CoA lyase, mitochondrial isoform X1 [Cucumis sativus]	ko01100//Metabolic pathways;ko01110//Biosynthesis of secondary metabolites;ko04146//Peroxisome;ko00280//Valine, leucine and isoleucine degradation;ko00650//Butanoate metabolism;ko00072//Synthesis and degradation of ketone bodies
ncbi_120088453	K19366	down_up	down_back	ERD7	XP_008457682.1 PREDICTED: uncharacterized protein LOC103497324 [Cucumis melo]	ko04144//Endocytosis
ncbi_120088457	K10869	down	down_up	RAD51B	XP_031744046.1 DNA repair protein RAD51 homolog 2 [Cucumis sativus]	ko03440//Homologous recombination
ncbi_120088464	K01206	down_back	down	FUC1	XP_008465351.1 PREDICTED: alpha-L-fucosidase 1 [Cucumis melo]	ko00511//Other glycan degradation
ncbi_120088488	K10871	down_back	down_up	RAD51D	XP_031743457.1 DNA repair protein RAD51 homolog 4 isoform X2 [Cucumis sativus]	ko03440//Homologous recombination
ncbi_120088496	K12581	up	down	CAF1-11	XP_022995114.1 probable CCR4-associated factor 1 homolog 11 [Cucurbita maxima]	ko03018//RNA degradation
ncbi_120088546	K00430	up_back	up	pod	KAE8649482.1 hypothetical protein Csa_017971 [Cucumis sativus]	ko01100//Metabolic pathways;ko01110//Biosynthesis of secondary metabolites;ko00940//Phenylpropanoid biosynthesis
ncbi_120088576	K00705	down_up	down_back	DPEP	XP_022154165.1 4-alpha-glucanotransferase, chloroplastic/amyloplastic isoform X2 [Momordica charantia]	ko01100//Metabolic pathways;ko01110//Biosynthesis of secondary metabolites;ko00500//Starch and sucrose metabolism
ncbi_120088579	K04802	down_back	down_up	PCNA	XP_008464069.1 PREDICTED: proliferating cell nuclear antigen [Cucumis melo]	ko03420//Nucleotide excision repair;ko03030//DNA replication;ko03410//Base excision repair;ko03430//Mismatch repair
ncbi_120088589	K14488	up	down_up	SAUR72	XP_008456308.1 PREDICTED: auxin-responsive protein SAUR71 [Cucumis melo]	ko04075//Plant hormone signal transduction
ncbi_120088632	K14488	down_back	down	SAUR24	XP_008457626.1 PREDICTED: auxin-responsive protein SAUR24-like [Cucumis melo]	ko04075//Plant hormone signal transduction
ncbi_120088651	K00430	down_back	down_up	PER53	XP_008449772.2 PREDICTED: peroxidase 2-like [Cucumis melo]	ko01100//Metabolic pathways;ko01110//Biosynthesis of secondary metabolites;ko00940//Phenylpropanoid biosynthesis
ncbi_120088652	K13130	down_back	down_up	--	KGN53109.2 hypothetical protein Csa_015143 [Cucumis sativus]	ko03013//Nucleocytoplasmic transport
ncbi_120088659	K00454	down_back	up	LOX2	XP_004142237.1 lipoxygenase 2, chloroplastic [Cucumis sativus]	ko01100//Metabolic pathways;ko01110//Biosynthesis of secondary metabolites;ko00592//alpha-Linolenic acid metabolism;ko00591//Linoleic acid metabolism
ncbi_120088665	K00430	down	up_back	GSVIVT00023967001	XP_023512933.1 peroxidase 4-like [Cucurbita pepo subsp. pepo] [Cucurbita pepo]	ko01100//Metabolic pathways;ko01110//Biosynthesis of secondary metabolites;ko00940//Phenylpropanoid biosynthesis
ncbi_120088670	K00430	down	down_back	PER7	XP_008456275.1 PREDICTED: peroxidase 7-like [Cucumis melo]	ko01100//Metabolic pathways;ko01110//Biosynthesis of secondary metabolites;ko00940//Phenylpropanoid biosynthesis
ncbi_120088679	K07408	up	down_back	CYP89A9	XP_022943745.1 cytochrome P450 89A2-like [Cucurbita moschata]	ko01100//Metabolic pathways;ko00380//Tryptophan metabolism
ncbi_120088682	K13412	down_back	up	CPK17	XP_008449648.1 PREDICTED: calcium-dependent protein kinase 34 [Cucumis melo]	ko04626//Plant-pathogen interaction
ncbi_120088696	K05933	up	down_up	ACO1	XP_008456405.1 PREDICTED: 1-aminocyclopropane-1-carboxylate oxidase [Cucumis melo]	ko01100//Metabolic pathways;ko01110//Biosynthesis of secondary metabolites;ko00270//Cysteine and methionine metabolism
ncbi_120088737	K00430	down_back	down_up	PER10	XP_008459217.1 PREDICTED: peroxidase 10-like [Cucumis melo]	ko01100//Metabolic pathways;ko01110//Biosynthesis of secondary metabolites;ko00940//Phenylpropanoid biosynthesis
ncbi_120088744	K02988	down_back	down_up	rpsE	XP_023512942.1 uncharacterized protein LOC111777531 [Cucurbita pepo subsp. pepo] [Cucurbita pepo]	ko03010//Ribosome
ncbi_120088769	K13260	up_back	down_back	CYP81Q32	XP_008455812.1 PREDICTED: cytochrome P450 81E8-like [Cucumis melo]	ko01110//Biosynthesis of secondary metabolites;ko00943//Isoflavonoid biosynthesis
ncbi_120088779	K04392	down_back	down	RAC1	XP_022146132.1 rac-like GTP-binding protein RAC1 [Momordica charantia]	ko04145//Phagosome
ncbi_120088858	K14555	down_back	down_up	TBL3	XP_008445600.1 PREDICTED: transducin beta-like protein 3 [Cucumis melo]	ko03008//Ribosome biogenesis in eukaryotes
ncbi_120088885	K16040	down_up	up	OMT3	XP_004151906.1 trans-resveratrol di-O-methyltransferase [Cucumis sativus]	ko00945//Stilbenoid, diarylheptanoid and gingerol biosynthesis
ncbi_120088895	K10743	down_back	down_up	At2g25100	XP_023527419.1 ribonuclease H2 subunit A [Cucurbita pepo subsp. pepo] [Cucurbita pepo]	ko03030//DNA replication
ncbi_120088922	K13448	up	down_up	CAM1	XP_004134112.1 calmodulin-like protein 11 [Cucumis sativus]	ko04626//Plant-pathogen interaction
ncbi_120088976	K13413	up	down_back	MKK5	XP_008463984.1 PREDICTED: mitogen-activated protein kinase kinase 5-like [Cucumis melo]	ko04075//Plant hormone signal transduction;ko04626//Plant-pathogen interaction;ko04016//MAPK signaling pathway - plant
ncbi_120089119	K02704	down_up	up_back	psbB	YP_009695845.1 PsbB [Hydrostachys imbricata]	ko01100//Metabolic pathways;ko00195//Photosynthesis
ncbi_120089138	K02950	up	up_back	rps12-B	XP_022932068.1 uncharacterized protein LOC111438394 [Cucurbita moschata]	ko03010//Ribosome
ncbi_120089191	K01886	down_up	up	OVA9	XP_004147055.1 glutamine--tRNA ligase [Cucumis sativus]	ko01100//Metabolic pathways;ko00970//Aminoacyl-tRNA biosynthesis
ncbi_120089199	K07408	up	up_back	CYP89A9	XP_011650074.1 cytochrome P450 89A2 [Cucumis sativus]	ko01100//Metabolic pathways;ko00380//Tryptophan metabolism
ncbi_120089213	K01206	down_back	down	FUC1	XP_008465351.1 PREDICTED: alpha-L-fucosidase 1 [Cucumis melo]	ko00511//Other glycan degradation
ncbi_120089216	K13356	down_back	down	FAR3	XP_004145802.2 alcohol-forming fatty acyl-CoA reductase [Cucumis sativus]	ko04146//Peroxisome;ko00073//Cutin, suberine and wax biosynthesis
ncbi_120089221	K13545	up_back	down_up	RCCR	CAJ80768.1 red chlorophyll catabolite reductase, partial [Citrullus lanatus]	ko01110//Biosynthesis of secondary metabolites;ko00860//Porphyrin metabolism
ncbi_120089257	K14432	down	down_back	DPBF2	XP_008458572.2 PREDICTED: ABSCISIC ACID-INSENSITIVE 5-like protein 1 [Cucumis melo]	ko04075//Plant hormone signal transduction
ncbi_120089343	K01611	down_back	down	SAMDC4	XP_008438742.1 PREDICTED: S-adenosylmethionine decarboxylase proenzyme 4-like [Cucumis melo]	ko01100//Metabolic pathways;ko00270//Cysteine and methionine metabolism;ko00330//Arginine and proline metabolism
ncbi_120089354	K02320	down	up_back	Os01g0868300	XP_008457764.1 PREDICTED: DNA polymerase alpha catalytic subunit [Cucumis melo]	ko03030//DNA replication
ncbi_120089370	K00218	down	up_down	PORA	XP_023512310.1 protochlorophyllide reductase-like [Cucurbita pepo subsp. pepo] [Cucurbita pepo]	ko01100//Metabolic pathways;ko01110//Biosynthesis of secondary metabolites;ko00860//Porphyrin metabolism
ncbi_120089385	K14311	down	down_back	--	XP_011649284.1 uncharacterized protein LOC101204633 [Cucumis sativus]	ko03013//Nucleocytoplasmic transport
ncbi_120089430	K01800	down_up	down_back	GST1	XP_008460863.1 PREDICTED: glutathione S-transferase zeta class-like [Cucumis melo]	ko01100//Metabolic pathways;ko00350//Tyrosine metabolism
ncbi_120089431	K01953	down	down_back	AS1	XP_008465262.1 PREDICTED: asparagine synthetase [glutamine-hydrolyzing] 1-like [Cucumis melo]	ko01100//Metabolic pathways;ko01110//Biosynthesis of secondary metabolites;ko01230//Biosynthesis of amino acids;ko00250//Alanine, aspartate and glutamate metabolism
ncbi_120089434	K09487	down_back	down_up	HSP90-6	XP_023533651.1 heat shock protein 90-6, mitochondrial [Cucurbita pepo subsp. pepo] [Cucurbita pepo]	ko04141//Protein processing in endoplasmic reticulum;ko04626//Plant-pathogen interaction
ncbi_120089459	K04123	down	down_back	KAO1	TYK17483.1 ent-kaurenoic acid oxidase 2-like [Cucumis melo var. makuwa] [Cucumis melo]	ko01100//Metabolic pathways;ko01110//Biosynthesis of secondary metabolites;ko00904//Diterpenoid biosynthesis
ncbi_120089504	K00888	up_back	up	PI4KA1	XP_008457937.1 PREDICTED: phosphatidylinositol 4-kinase alpha 1 [Cucumis melo]	ko01100//Metabolic pathways;ko00562//Inositol phosphate metabolism;ko04070//Phosphatidylinositol signaling system
ncbi_120089524	K00232	up_back	up	ACX3	XP_004151905.1 acyl-coenzyme A oxidase 3, peroxisomal [Cucumis sativus]	ko01100//Metabolic pathways;ko01110//Biosynthesis of secondary metabolites;ko01200//Carbon metabolism;ko04146//Peroxisome;ko01212//Fatty acid metabolism;ko00592//alpha-Linolenic acid metabolism;ko00071//Fatty acid degradation;ko00410//beta-Alanine metabolism;ko00640//Propanoate metabolism;ko01040//Biosynthesis of unsaturated fatty acids
ncbi_120089691	K09753	up	down_back	CCR1	XP_008461762.1 PREDICTED: cinnamoyl-CoA reductase 2-like [Cucumis melo]	ko01100//Metabolic pathways;ko01110//Biosynthesis of secondary metabolites;ko00940//Phenylpropanoid biosynthesis
ncbi_120089722	K03809	down_up	down_back	FQR1	XP_008452342.1 PREDICTED: probable NAD(P)H dehydrogenase (quinone) FQR1-like 1 [Cucumis melo]	ko01100//Metabolic pathways;ko01110//Biosynthesis of secondary metabolites;ko00130//Ubiquinone and other terpenoid-quinone biosynthesis
ncbi_120089726	K08232	up	down	AFRR	KAA0046873.1 monodehydroascorbate reductase, seedling isozyme-like [Cucumis melo var. makuwa] [Cucumis melo]	ko01100//Metabolic pathways;ko00053//Ascorbate and aldarate metabolism
ncbi_120089740	K01897	down_up	up	LACS1	XP_016900385.1 PREDICTED: long chain acyl-CoA synthetase 1 [Cucumis melo]	ko01100//Metabolic pathways;ko04146//Peroxisome;ko01212//Fatty acid metabolism;ko00071//Fatty acid degradation;ko00061//Fatty acid biosynthesis
ncbi_120089800	K00850	down_up	down_back	PFK5	XP_022136713.1 ATP-dependent 6-phosphofructokinase 5, chloroplastic [Momordica charantia]	ko01100//Metabolic pathways;ko01110//Biosynthesis of secondary metabolites;ko01200//Carbon metabolism;ko01230//Biosynthesis of amino acids;ko00010//Glycolysis / Gluconeogenesis;ko03018//RNA degradation;ko00051//Fructose and mannose metabolism;ko00030//Pentose phosphate pathway;ko00052//Galactose metabolism
ncbi_120089807	K02540	down_back	down	OsI_36121	XP_022982775.1 DNA replication licensing factor MCM2-like isoform X1 [Cucurbita maxima]	ko03030//DNA replication
ncbi_120089835	K00422	up	up_back	AS1	XP_004146644.1 polyphenol oxidase, chloroplastic [Cucumis sativus]	ko01100//Metabolic pathways;ko01110//Biosynthesis of secondary metabolites;ko00350//Tyrosine metabolism;ko00950//Isoquinoline alkaloid biosynthesis
ncbi_120089860	K12835	down_up	up	WRKY23	XP_016900417.1 PREDICTED: LOW QUALITY PROTEIN: probable WRKY transcription factor 68 [Cucumis melo]	ko03040//Spliceosome
ncbi_120089862	K22846	down_back	down_up	CS26	XP_008443187.1 PREDICTED: probable S-sulfocysteine synthase, chloroplastic isoform X1 [Cucumis melo]	ko01100//Metabolic pathways;ko01230//Biosynthesis of amino acids;ko00270//Cysteine and methionine metabolism
ncbi_120089882	K02896	down_back	up	RPL24A	XP_004137862.1 60S ribosomal protein L24 [Cucumis sativus]	ko03010//Ribosome
ncbi_120089899	K14492	down	up_back	ARR9	XP_004136644.1 two-component response regulator ORR9 [Cucumis sativus]	ko04075//Plant hormone signal transduction
ncbi_120089903	K05658	down_back	down	ABCB1	KAA0043993.1 ABC transporter B family member 1 [Cucumis melo var. makuwa] [Cucumis melo]	ko02010//ABC transporters
ncbi_120089925	K15803	up_back	down	VIT_19s0014g04930	KGN56187.1 hypothetical protein Csa_010016 [Cucumis sativus]	ko00909//Sesquiterpenoid and triterpenoid biosynthesis
ncbi_120089941	K11996	down_back	down_up	MOCS3	XP_004149349.1 adenylyltransferase and sulfurtransferase MOCS3 [Cucumis sativus]	ko04122//Sulfur relay system
ncbi_120089973	K15402	down_back	down_up	CYP86B1	XP_008461842.1 PREDICTED: cytochrome P450 86B1-like [Cucumis melo]	ko00073//Cutin, suberine and wax biosynthesis
ncbi_120090003	K03013	down_back	down_up	NRPE5A	XP_022158561.1 DNA-directed RNA polymerase V subunit 5A [Momordica charantia]	ko03020//RNA polymerase
ncbi_120090008	K14508	down_up	up_back	NOOT1	XP_008443289.1 PREDICTED: regulatory protein NPR5 [Cucumis melo]	ko04075//Plant hormone signal transduction
ncbi_120090018	K02910	down_back	down_up	RPL31	XP_022152572.1 60S ribosomal protein L31 [Momordica charantia]	ko03010//Ribosome
ncbi_120090045	K00550	down_back	down	PLMT	XP_008465151.2 PREDICTED: phosphatidyl-N-methylethanolamine N-methyltransferase [Cucumis melo]	ko01100//Metabolic pathways;ko01110//Biosynthesis of secondary metabolites;ko00564//Glycerophospholipid metabolism
ncbi_120090060	K03027	down_back	down_up	POLR1C	XP_004148257.1 DNA-directed RNA polymerases I and III subunit RPAC1 [Cucumis sativus]	ko03020//RNA polymerase
ncbi_120090062	K01662	down	up	Os07g0190000	XP_008450188.1 PREDICTED: probable 1-deoxy-D-xylulose-5-phosphate synthase 2, chloroplastic [Cucumis melo]	ko01100//Metabolic pathways;ko01110//Biosynthesis of secondary metabolites;ko00900//Terpenoid backbone biosynthesis;ko00730//Thiamine metabolism
ncbi_120090096	K01522	down_back	up	FHIT	XP_031737986.1 bifunctional bis(5'-adenosyl)-triphosphatase/adenylylsulfatase FHIT [Cucumis sativus]	ko01100//Metabolic pathways;ko00230//Purine metabolism
ncbi_120090113	K13425	up	down_back	WRKY29	XP_008452006.1 PREDICTED: probable WRKY transcription factor 29 [Cucumis melo]	ko04626//Plant-pathogen interaction;ko04016//MAPK signaling pathway - plant
ncbi_120090144	K12626	down_back	down	LSM7	KAA0048332.1 sm-like protein LSM7 [Cucumis melo var. makuwa] [Cucumis melo]	ko01110//Biosynthesis of secondary metabolites;ko03040//Spliceosome;ko03018//RNA degradation
ncbi_120090161	K10840	up	down	KRP1	XP_008452312.1 PREDICTED: calcium-binding protein PBP1 [Cucumis melo]	ko03420//Nucleotide excision repair
ncbi_120090178	K18819	down_up	up	GOLS2	XP_008447460.1 PREDICTED: galactinol synthase 2 [Cucumis melo]	ko01100//Metabolic pathways;ko00052//Galactose metabolism
ncbi_120090207	K01988	down_back	up	A4galt	XP_016899682.1 PREDICTED: lactosylceramide 4-alpha-galactosyltransferase [Cucumis melo]	ko01100//Metabolic pathways;ko00603//Glycosphingolipid biosynthesis - globo and isoglobo series;ko00601//Glycosphingolipid biosynthesis - lacto and neolacto series
ncbi_120090218	K00860	up	up_back	APK3	XP_004141137.1 adenylyl-sulfate kinase 3 [Cucumis sativus]	ko01100//Metabolic pathways;ko00230//Purine metabolism;ko00920//Sulfur metabolism
ncbi_120090221	K01662	up_back	up_down	Os07g0190000	XP_022985020.1 probable 1-deoxy-D-xylulose-5-phosphate synthase 2, chloroplastic [Cucurbita maxima]	ko01100//Metabolic pathways;ko01110//Biosynthesis of secondary metabolites;ko00900//Terpenoid backbone biosynthesis;ko00730//Thiamine metabolism
ncbi_120090222	K14593	up	down	CCS	XP_023520686.1 capsanthin/capsorubin synthase, chromoplastic-like [Cucurbita pepo subsp. pepo] [Cucurbita pepo]	ko00906//Carotenoid biosynthesis
ncbi_120090224	K00967	down	down_up	PECT1	XP_004137664.1 ethanolamine-phosphate cytidylyltransferase [Cucumis sativus]	ko01100//Metabolic pathways;ko00564//Glycerophospholipid metabolism;ko00440//Phosphonate and phosphinate metabolism
ncbi_120090250	K07375	down_back	down	TUBB2	QFZ79247.1 tubulin beta chain-like protein [Luffa aegyptiaca]	ko04145//Phagosome
ncbi_120090274	K13066	down_back	up_back	COMT1	XP_008449018.1 PREDICTED: caffeic acid 3-O-methyltransferase-like [Cucumis melo]	ko01100//Metabolic pathways;ko01110//Biosynthesis of secondary metabolites;ko00940//Phenylpropanoid biosynthesis
ncbi_120090290	K14484	down_up	down_back	AUX22	XP_008447487.1 PREDICTED: auxin-induced protein AUX22-like [Cucumis melo]	ko04075//Plant hormone signal transduction
ncbi_120090301	K01188	up	down	LI	TYK25551.1 beta-glucosidase 24-like [Cucumis melo var. makuwa] [Cucumis melo]	ko01100//Metabolic pathways;ko01110//Biosynthesis of secondary metabolites;ko00940//Phenylpropanoid biosynthesis;ko00500//Starch and sucrose metabolism;ko00460//Cyanoamino acid metabolism
ncbi_120090319	K13347	down_back	down_up	PXMP2	XP_008443214.1 PREDICTED: protein SYM1 [Cucumis melo]	ko04146//Peroxisome
ncbi_120090356	K13424	up	down_back	WRKY33	XP_008442359.1 PREDICTED: probable WRKY transcription factor 26 [Cucumis melo]	ko04626//Plant-pathogen interaction;ko04016//MAPK signaling pathway - plant
ncbi_120090369	K06269	down_up	down_back	Os03g0268000	XP_004134066.2 serine/threonine-protein phosphatase PP1 isozyme 3 [Cucumis sativus]	ko03015//mRNA surveillance pathway
ncbi_120090447	K08915	up	up_back	LHCB4.1	KAF3448904.1 hypothetical protein FNV43_RR09620 [Rhamnella rubrinervis]	ko01100//Metabolic pathways;ko00196//Photosynthesis - antenna proteins
ncbi_120090452	K00700	down_up	up	SBEI	XP_008442810.1 PREDICTED: 1,4-alpha-glucan-branching enzyme 2-2, chloroplastic/amyloplastic [Cucumis melo]	ko01100//Metabolic pathways;ko01110//Biosynthesis of secondary metabolites;ko00500//Starch and sucrose metabolism
ncbi_120090461	K00430	down	down_back	PER72	XP_008452113.1 PREDICTED: peroxidase 72-like [Cucumis melo]	ko01100//Metabolic pathways;ko01110//Biosynthesis of secondary metabolites;ko00940//Phenylpropanoid biosynthesis
ncbi_120090478	K03165	down_back	down_up	TOP3A	XP_008443145.1 PREDICTED: DNA topoisomerase 3-alpha isoform X1 [Cucumis melo]	ko03440//Homologous recombination
ncbi_120090507	K13447	up	down_back	RBOHD	ACF05504.2 respiratory burst oxidase-like protein [Citrullus colocynthis]	ko04626//Plant-pathogen interaction;ko04016//MAPK signaling pathway - plant
ncbi_120090523	K13422	up	down_back	MYC2	XP_004148739.1 transcription factor MYC2 [Cucumis sativus]	ko04075//Plant hormone signal transduction;ko04016//MAPK signaling pathway - plant
ncbi_120090629	K00627	down_back	down_up	At3g13930	XP_004146813.1 dihydrolipoyllysine-residue acetyltransferase component 2 of pyruvate dehydrogenase complex, mitochondrial isoform X2 [Cucumis sativus]	ko01100//Metabolic pathways;ko01110//Biosynthesis of secondary metabolites;ko01200//Carbon metabolism;ko00010//Glycolysis / Gluconeogenesis;ko00620//Pyruvate metabolism;ko00020//Citrate cycle (TCA cycle)
ncbi_120090674	K13065	down_back	down	TAT	XP_031739945.1 acylsugar acyltransferase 3 [Cucumis sativus]	ko01100//Metabolic pathways;ko01110//Biosynthesis of secondary metabolites;ko00940//Phenylpropanoid biosynthesis;ko00945//Stilbenoid, diarylheptanoid and gingerol biosynthesis;ko00941//Flavonoid biosynthesis
ncbi_120090749	K01904	up_down	up	4CL2	KAA0034948.1 4-coumarate--CoA ligase 1 [Cucumis melo var. makuwa] [Cucumis melo]	ko01100//Metabolic pathways;ko01110//Biosynthesis of secondary metabolites;ko00940//Phenylpropanoid biosynthesis;ko00130//Ubiquinone and other terpenoid-quinone biosynthesis
ncbi_120090857	K02704	up	up_back	psbB	ALO21850.1 PsbB [Cucurbita argyrosperma subsp. sororia] [Cucurbita argyrosperma]	ko01100//Metabolic pathways;ko00195//Photosynthesis
ncbi_120090931	K00549	down_back	up_back	MS1	XP_008443293.1 PREDICTED: 5-methyltetrahydropteroyltriglutamate--homocysteine methyltransferase [Cucumis melo]	ko01100//Metabolic pathways;ko01110//Biosynthesis of secondary metabolites;ko01230//Biosynthesis of amino acids;ko00270//Cysteine and methionine metabolism;ko00450//Selenocompound metabolism
ncbi_120090953	K15400	up	down_up	FACT	XP_004134484.1 omega-hydroxypalmitate O-feruloyl transferase [Cucumis sativus]	ko00073//Cutin, suberine and wax biosynthesis
ncbi_120091122	K12741	down_back	up_back	UBA2C	XP_008443071.1 PREDICTED: UBP1-associated protein 2C-like [Cucumis melo]	ko03040//Spliceosome
ncbi_120091139	K02962	down_back	up	RPS17	XP_008442886.1 PREDICTED: 40S ribosomal protein S17-like [Cucumis melo]	ko03010//Ribosome
ncbi_120091146	K10206	down	down_back	DAP	XP_008454435.1 PREDICTED: LL-diaminopimelate aminotransferase, chloroplastic [Cucumis melo]	ko01100//Metabolic pathways;ko01110//Biosynthesis of secondary metabolites;ko01230//Biosynthesis of amino acids;ko00300//Lysine biosynthesis
ncbi_120091148	K00122	up_back	down_back	FDH1	XP_004141089.1 formate dehydrogenase, mitochondrial [Cucumis sativus]	ko01100//Metabolic pathways;ko01200//Carbon metabolism;ko00630//Glyoxylate and dicarboxylate metabolism
ncbi_120091153	K13379	down	down_back	--	XP_022136568.1 uncharacterized protein LOC111008243 [Momordica charantia]	ko01100//Metabolic pathways;ko00520//Amino sugar and nucleotide sugar metabolism
ncbi_120091179	K04043	down_back	down_up	HSP1	XP_004147511.1 heat shock 70 kDa protein, mitochondrial [Cucumis sativus]	ko03018//RNA degradation
ncbi_120091181	K13448	up	down_up	BETVIII	XP_004137668.1 calcium-binding protein CML42 [Cucumis sativus]	ko04626//Plant-pathogen interaction
ncbi_120091211	K13464	down_up	down_back	TIFY9	XP_004152149.1 protein TIFY 9 isoform X1 [Cucumis sativus]	ko04075//Plant hormone signal transduction
ncbi_120091224	K14568	down	down_up	Y39A1A.14	XP_008443268.1 PREDICTED: ribosomal RNA small subunit methyltransferase NEP1 [Cucumis melo]	ko03008//Ribosome biogenesis in eukaryotes
ncbi_120091246	K14324	down	down_back	At2g45640	XP_004147963.1 histone deacetylase complex subunit SAP18 [Cucumis sativus]	ko03013//Nucleocytoplasmic transport;ko03015//mRNA surveillance pathway
ncbi_120091277	K14320	down_back	down_up	AAAS	XP_023527318.1 aladin isoform X1 [Cucurbita pepo subsp. pepo] [Cucurbita pepo]	ko03013//Nucleocytoplasmic transport
ncbi_120091297	K00962	down_back	down_up	PNP2	XP_022152158.1 polyribonucleotide nucleotidyltransferase 2, mitochondrial [Momordica charantia]	ko03018//RNA degradation
ncbi_120091305	K09591	down_back	up_back	DET2	XP_004137737.1 steroid 5-alpha-reductase DET2 [Cucumis sativus]	ko01100//Metabolic pathways;ko01110//Biosynthesis of secondary metabolites;ko00905//Brassinosteroid biosynthesis
ncbi_120091324	K01623	down_up	up	FBA6	XP_008442804.1 PREDICTED: fructose-bisphosphate aldolase cytoplasmic isozyme isoform X2 [Cucumis melo]	ko01100//Metabolic pathways;ko01110//Biosynthesis of secondary metabolites;ko01200//Carbon metabolism;ko01230//Biosynthesis of amino acids;ko00010//Glycolysis / Gluconeogenesis;ko00710//Carbon fixation in photosynthetic organisms;ko00051//Fructose and mannose metabolism;ko00030//Pentose phosphate pathway
ncbi_120091358	K09753	down_up	down_back	CCR1	XP_008461762.1 PREDICTED: cinnamoyl-CoA reductase 2-like [Cucumis melo]	ko01100//Metabolic pathways;ko01110//Biosynthesis of secondary metabolites;ko00940//Phenylpropanoid biosynthesis
ncbi_120091360	K02942	down_back	down_up	RPP1A	XP_008455614.1 PREDICTED: 60S acidic ribosomal protein P1-like isoform X1 [Cucumis melo]	ko03010//Ribosome
ncbi_120091361	K10840	up	down_back	KRP1	XP_004152909.1 calcium-binding protein KRP1 [Cucumis sativus]	ko03420//Nucleotide excision repair
ncbi_120091374	K13348	up_back	up_down	--	KAA0046854.1 Peroxisomal membrane protein 2 [Cucumis melo var. makuwa] [Cucumis melo]	ko04146//Peroxisome
ncbi_120091378	K01051	down_back	down	PME44	XP_008448427.1 PREDICTED: pectinesterase/pectinesterase inhibitor PPE8B-like [Cucumis melo]	ko01100//Metabolic pathways;ko00040//Pentose and glucuronate interconversions
ncbi_120091405	K00059	down_up	up_back	At3g03980	KAA0051280.1 photosynthetic NDH subunit of subcomplex B 2 [Cucumis melo var. makuwa] [Cucumis melo]	ko01100//Metabolic pathways;ko01110//Biosynthesis of secondary metabolites;ko01212//Fatty acid metabolism;ko00061//Fatty acid biosynthesis;ko00780//Biotin metabolism
ncbi_120091417	K09753	up_down	up_back	CCR2	XP_008465156.1 PREDICTED: cinnamoyl-CoA reductase 2-like [Cucumis melo]	ko01100//Metabolic pathways;ko01110//Biosynthesis of secondary metabolites;ko00940//Phenylpropanoid biosynthesis
ncbi_120091421	K13946	up	down	LAX2	XP_008442451.1 PREDICTED: auxin transporter-like protein 2 [Cucumis melo]	ko04075//Plant hormone signal transduction
ncbi_120091432	K13025	up_back	down	EIF4A3A	XP_022153139.1 eukaryotic initiation factor 4A-3 [Momordica charantia]	ko03040//Spliceosome;ko03013//Nucleocytoplasmic transport;ko03015//mRNA surveillance pathway
ncbi_120091437	K16040	down_back	down	ROMT	XP_023528438.1 probable O-methyltransferase 3 [Cucurbita pepo subsp. pepo] [Cucurbita pepo]	ko00945//Stilbenoid, diarylheptanoid and gingerol biosynthesis
ncbi_120091439	K12199	up	down_up	LIP5	XP_004149337.1 protein HOMOLOG OF MAMMALIAN LYST-INTERACTING PROTEIN 5 [Cucumis sativus]	ko04144//Endocytosis
ncbi_120091457	K16040	down_back	down	OMT3	XP_023520750.1 probable O-methyltransferase 3 [Cucurbita pepo subsp. pepo] [Cucurbita pepo]	ko00945//Stilbenoid, diarylheptanoid and gingerol biosynthesis
ncbi_120091463	K10740	down_up	down_back	RPA3B	XP_008442847.1 PREDICTED: replication protein A 14 kDa subunit B [Cucumis melo]	ko03420//Nucleotide excision repair;ko03030//DNA replication;ko03440//Homologous recombination;ko03430//Mismatch repair
ncbi_120091465	K01188	down_up	down	BGLU12	XP_008443298.1 PREDICTED: beta-glucosidase 24-like [Cucumis melo]	ko01100//Metabolic pathways;ko01110//Biosynthesis of secondary metabolites;ko00940//Phenylpropanoid biosynthesis;ko00500//Starch and sucrose metabolism;ko00460//Cyanoamino acid metabolism
ncbi_120091468	K13800	down_up	down_back	UMK3	XP_008438259.1 PREDICTED: UMP-CMP kinase 3 [Cucumis melo]	ko01100//Metabolic pathways;ko00240//Pyrimidine metabolism
ncbi_120091476	K01188	down	down_back	BGLU11	XP_008454350.1 PREDICTED: beta-glucosidase 11-like isoform X3 [Cucumis melo]	ko01100//Metabolic pathways;ko01110//Biosynthesis of secondary metabolites;ko00940//Phenylpropanoid biosynthesis;ko00500//Starch and sucrose metabolism;ko00460//Cyanoamino acid metabolism
ncbi_120091481	K00759	down	up_back	APT3	XP_022965193.1 adenine phosphoribosyltransferase 3-like [Cucurbita maxima]	ko01100//Metabolic pathways;ko00230//Purine metabolism
ncbi_120091488	K02892	down_back	down	--	XP_023531609.1 uncharacterized protein LOC111793793 [Cucurbita pepo subsp. pepo] [Cucurbita pepo]	ko03010//Ribosome
ncbi_120091489	K12501	down_back	down_up	HPT2	XP_023527711.1 probable homogentisate phytyltransferase 2, chloroplastic [Cucurbita pepo subsp. pepo] [Cucurbita pepo]	ko00130//Ubiquinone and other terpenoid-quinone biosynthesis
ncbi_120091520	K14487	up	down_back	GH3.6	XP_008452341.1 PREDICTED: indole-3-acetic acid-amido synthetase GH3.6 [Cucumis melo]	ko04075//Plant hormone signal transduction
ncbi_120091568	K12900	up	up_back	SCL30A	XP_022948470.1 serine/arginine-rich SC35-like splicing factor SCL33 isoform X3 [Cucurbita moschata]	ko03040//Spliceosome
ncbi_120091588	K13993	up	up_back	HSP22.7	XP_004133737.1 22.0 kDa class IV heat shock protein [Cucumis sativus]	ko04141//Protein processing in endoplasmic reticulum
ncbi_120091611	K01759	up	down_up	GLYI-11	XP_004149360.3 lactoylglutathione lyase GLX1 [Cucumis sativus]	ko01100//Metabolic pathways;ko00620//Pyruvate metabolism
ncbi_120091635	K00228	down	down_back	CPX	XP_022136479.1 oxygen-dependent coproporphyrinogen-III oxidase, chloroplastic [Momordica charantia]	ko01100//Metabolic pathways;ko01110//Biosynthesis of secondary metabolites;ko00860//Porphyrin metabolism
ncbi_120091664	K14431	down_back	down	TGA10	XP_008443080.1 PREDICTED: transcription factor HBP-1b(c38) isoform X1 [Cucumis melo]	ko04075//Plant hormone signal transduction
ncbi_120091699	K15803	down_back	down	VIT_19s0014g04930	XP_022154019.1 (-)-germacrene D synthase-like [Momordica charantia]	ko00909//Sesquiterpenoid and triterpenoid biosynthesis
ncbi_120091713	K01051	down_back	up	PME60	XP_011650542.1 probable pectinesterase/pectinesterase inhibitor 59 [Cucumis sativus]	ko01100//Metabolic pathways;ko00040//Pentose and glucuronate interconversions
ncbi_120091742	K00279	up_back	up_down	CKX1	XP_008443336.1 PREDICTED: cytokinin dehydrogenase 1-like [Cucumis melo]	ko00908//Zeatin biosynthesis
ncbi_120091748	K01433	up_back	up	PURU2	XP_004147219.1 formyltetrahydrofolate deformylase 1, mitochondrial [Cucumis sativus]	ko00630//Glyoxylate and dicarboxylate metabolism;ko00670//One carbon pool by folate
ncbi_120091774	K13519	down_back	down	LPLAT1	XP_008448977.1 PREDICTED: lysophospholipid acyltransferase 1 [Cucumis melo]	ko01100//Metabolic pathways;ko01110//Biosynthesis of secondary metabolites;ko00564//Glycerophospholipid metabolism;ko00561//Glycerolipid metabolism;ko00565//Ether lipid metabolism
ncbi_120091782	K02935	down_back	down_up	rplL	XP_011651634.1 uncharacterized protein LOC101206962 [Cucumis sativus]	ko03010//Ribosome
ncbi_120091783	K04125	down	down_back	GA2OX2	XP_008447463.1 PREDICTED: gibberellin 2-beta-dioxygenase 2 [Cucumis melo]	ko01110//Biosynthesis of secondary metabolites;ko00904//Diterpenoid biosynthesis
ncbi_120091801	K08486	up	down_back	SYP121	KAA0043804.1 putative deoxyribonuclease TATDN1 isoform X1 [Cucumis melo var. makuwa] [Cucumis melo]	ko04130//SNARE interactions in vesicular transport
ncbi_120091810	K01762	down_back	down	ACS3	XP_022929274.1 1-aminocyclopropane-1-carboxylate synthase 9-like [Cucurbita moschata]	ko01100//Metabolic pathways;ko01110//Biosynthesis of secondary metabolites;ko00270//Cysteine and methionine metabolism
ncbi_120091841	K18881	down_back	down	DJ1D	XP_008454368.1 PREDICTED: LOW QUALITY PROTEIN: protein DJ-1 homolog D-like [Cucumis melo]	ko01100//Metabolic pathways;ko00620//Pyruvate metabolism
ncbi_120091871	K01988	down	down_back	At4g19900	XP_008442286.1 PREDICTED: lactosylceramide 4-alpha-galactosyltransferase [Cucumis melo]	ko01100//Metabolic pathways;ko00603//Glycosphingolipid biosynthesis - globo and isoglobo series;ko00601//Glycosphingolipid biosynthesis - lacto and neolacto series
ncbi_120091912	K04125	up	down_up	GA2OX8	XP_022985245.1 gibberellin 2-beta-dioxygenase 8-like [Cucurbita maxima]	ko01110//Biosynthesis of secondary metabolites;ko00904//Diterpenoid biosynthesis
ncbi_120091941	K20558	down	down_back	SPCH	XP_004149468.1 transcription factor SPEECHLESS [Cucumis sativus]	ko04016//MAPK signaling pathway - plant
ncbi_120091948	K05349	down	down_back	BACOVA_02659	XP_008464959.1 PREDICTED: beta-glucosidase BoGH3B-like [Cucumis melo]	ko01100//Metabolic pathways;ko01110//Biosynthesis of secondary metabolites;ko00940//Phenylpropanoid biosynthesis;ko00500//Starch and sucrose metabolism;ko00460//Cyanoamino acid metabolism
ncbi_120091960	K01179	down_back	down	KOR	NP_001284449.1 endoglucanase 25-like [Cucumis melo]	ko01100//Metabolic pathways;ko00500//Starch and sucrose metabolism
ncbi_120091970	K05350	down	down_back	BGLU44	XP_004140826.1 beta-glucosidase 44 [Cucumis sativus]	ko01100//Metabolic pathways;ko01110//Biosynthesis of secondary metabolites;ko00940//Phenylpropanoid biosynthesis;ko00500//Starch and sucrose metabolism;ko00460//Cyanoamino acid metabolism
ncbi_120091997	K06125	down	down_back	PPT1	XP_023528749.1 4-hydroxybenzoate polyprenyltransferase, mitochondrial [Cucurbita pepo subsp. pepo] [Cucurbita pepo]	ko01100//Metabolic pathways;ko01110//Biosynthesis of secondary metabolites;ko00130//Ubiquinone and other terpenoid-quinone biosynthesis
ncbi_120092010	K02866	down_back	down_up	RPL10	XP_008451785.1 PREDICTED: 60S ribosomal protein L10-like [Cucumis melo]	ko03010//Ribosome
ncbi_120092019	K13448	down_back	down	CML19	XP_022928328.1 putative calcium-binding protein CML19 [Cucurbita moschata]	ko04626//Plant-pathogen interaction
ncbi_120092056	K13447	down	down_up	RBOHA	XP_022942301.1 respiratory burst oxidase homolog protein A-like [Cucurbita moschata]	ko04626//Plant-pathogen interaction;ko04016//MAPK signaling pathway - plant
ncbi_120092078	K00430	down_back	down	PER63	XP_008443471.1 PREDICTED: peroxidase 31 [Cucumis melo]	ko01100//Metabolic pathways;ko01110//Biosynthesis of secondary metabolites;ko00940//Phenylpropanoid biosynthesis
ncbi_120092081	K12741	down_back	up_back	UBA2C	XP_008443071.1 PREDICTED: UBP1-associated protein 2C-like [Cucumis melo]	ko03040//Spliceosome
ncbi_120092082	K01568	up	down_up	PDC1	XP_004137700.1 pyruvate decarboxylase 1 [Cucumis sativus]	ko01100//Metabolic pathways;ko01110//Biosynthesis of secondary metabolites;ko00010//Glycolysis / Gluconeogenesis
ncbi_120092092	K00232	up	down_back	ACX4	XP_008442401.1 PREDICTED: acyl-coenzyme A oxidase 4, peroxisomal [Cucumis melo]	ko01100//Metabolic pathways;ko01110//Biosynthesis of secondary metabolites;ko01200//Carbon metabolism;ko04146//Peroxisome;ko01212//Fatty acid metabolism;ko00592//alpha-Linolenic acid metabolism;ko00071//Fatty acid degradation;ko00410//beta-Alanine metabolism;ko00640//Propanoate metabolism;ko01040//Biosynthesis of unsaturated fatty acids
ncbi_120092121	K02879	down_back	up	RPL17	XP_008442307.1 PREDICTED: 50S ribosomal protein L17 [Cucumis melo]	ko03010//Ribosome
ncbi_120092156	K08775	down	down_up	BRCA2B	XP_011651849.1 protein BREAST CANCER SUSCEPTIBILITY 2 homolog B isoform X1 [Cucumis sativus]	ko03440//Homologous recombination
ncbi_120092183	K02981	down_back	down_up	RPS2D	XP_008443195.1 PREDICTED: 40S ribosomal protein S2-3-like [Cucumis melo]	ko03010//Ribosome
ncbi_120092199	K01142	down	down_back	ARP	XP_031739365.1 DNA-(apurinic or apyrimidinic site) lyase, chloroplastic isoform X1 [Cucumis sativus]	ko03410//Base excision repair
ncbi_120092200	K01695	up	down_up	TSA1	XP_008465320.1 PREDICTED: tryptophan synthase alpha chain-like isoform X1 [Cucumis melo]	ko01100//Metabolic pathways;ko01110//Biosynthesis of secondary metabolites;ko01230//Biosynthesis of amino acids;ko00260//Glycine, serine and threonine metabolism;ko00400//Phenylalanine, tyrosine and tryptophan biosynthesis
ncbi_120092487	K01648	down	down_back	ACLB-2	XP_004148805.1 ATP-citrate synthase beta chain protein 2 isoform X2 [Cucumis sativus]	ko01100//Metabolic pathways;ko01110//Biosynthesis of secondary metabolites;ko00020//Citrate cycle (TCA cycle)
ncbi_120092492	K02958	down_back	down_up	RPS15	XP_004150403.1 40S ribosomal protein S15-4 [Cucumis sativus]	ko03010//Ribosome
ncbi_120092495	K08099	down_up	down_back	CLH2	XP_023548652.1 chlorophyllase-2, chloroplastic [Cucurbita pepo subsp. pepo] [Cucurbita pepo]	ko01100//Metabolic pathways;ko01110//Biosynthesis of secondary metabolites;ko00860//Porphyrin metabolism
ncbi_120092504	K01179	up_back	up	CEL1	TYK30502.1 endoglucanase 8 [Cucumis melo var. makuwa] [Cucumis melo]	ko01100//Metabolic pathways;ko00500//Starch and sucrose metabolism
ncbi_120092515	K09487	down_back	down_up	HSP90-5	XP_011654561.1 heat shock protein 90-5, chloroplastic [Cucumis sativus]	ko04141//Protein processing in endoplasmic reticulum;ko04626//Plant-pathogen interaction
ncbi_120092523	K01051	down_back	up	PME6	XP_004150118.1 pectinesterase [Cucumis sativus]	ko01100//Metabolic pathways;ko00040//Pentose and glucuronate interconversions
ncbi_120092563	K14319	down_back	up	RANGAP2	XP_004134145.1 RAN GTPase-activating protein 2 [Cucumis sativus]	ko03013//Nucleocytoplasmic transport
ncbi_120092576	K00799	down_up	up	MGST3	XP_008460505.1 PREDICTED: microsomal glutathione S-transferase 3 [Cucumis melo]	ko01100//Metabolic pathways;ko00480//Glutathione metabolism
ncbi_120092591	K14484	down_back	up_back	IAA13	XP_011649125.1 auxin-responsive protein IAA13 isoform X1 [Cucumis sativus]	ko04075//Plant hormone signal transduction
ncbi_120092617	K00016	down_up	down_back	Ldha	XP_004151663.3 L-lactate dehydrogenase A-like [Cucumis sativus]	ko01100//Metabolic pathways;ko01110//Biosynthesis of secondary metabolites;ko00010//Glycolysis / Gluconeogenesis;ko00270//Cysteine and methionine metabolism;ko00620//Pyruvate metabolism;ko00640//Propanoate metabolism
ncbi_120092640	K17686	up	up_back	HMA5	NP_001292652.1 probable copper-transporting ATPase HMA5 [Cucumis sativus]	ko04016//MAPK signaling pathway - plant
ncbi_120092653	K02921	down_back	down_up	RPL37A	KAB2622800.1 hypothetical protein D8674_024982 [Pyrus ussuriensis x Pyrus communis]	ko03010//Ribosome
ncbi_120092656	K20606	down_back	down_up	NPK1	XP_004140156.1 mitogen-activated protein kinase kinase kinase NPK1 [Cucumis sativus]	ko04016//MAPK signaling pathway - plant
ncbi_120092685	K05665	up_down	up_back	ABCC15	XP_023539249.1 putative ABC transporter C family member 15 isoform X2 [Cucurbita pepo subsp. pepo] [Cucurbita pepo]	ko02010//ABC transporters
ncbi_120092691	K01193	down_up	up	VCINV	XP_004147588.1 acid beta-fructofuranosidase [Cucumis sativus]	ko01100//Metabolic pathways;ko01110//Biosynthesis of secondary metabolites;ko00500//Starch and sucrose metabolism;ko00052//Galactose metabolism
ncbi_120092695	K13946	down_up	down_back	LAX3	XP_008465793.1 PREDICTED: auxin transporter-like protein 3 [Cucumis melo]	ko04075//Plant hormone signal transduction
ncbi_120092718	K00847	down_back	down_up	At5g51830	XP_004143645.1 probable fructokinase-7 [Cucumis sativus]	ko01100//Metabolic pathways;ko01110//Biosynthesis of secondary metabolites;ko00500//Starch and sucrose metabolism;ko00520//Amino sugar and nucleotide sugar metabolism;ko00051//Fructose and mannose metabolism
ncbi_120092722	K03952	down_back	down	At5g18800	XP_004135555.1 NADH dehydrogenase [ubiquinone] 1 alpha subcomplex subunit 8-B [Cucumis sativus]	ko01100//Metabolic pathways;ko00190//Oxidative phosphorylation
ncbi_120092724	K03363	down_back	down_up	CDC20-1	XP_004145892.1 cell division cycle 20.2, cofactor of APC complex [Cucumis sativus]	ko04120//Ubiquitin mediated proteolysis
ncbi_120092762	K13679	up_down	down	WAXY	KAA0042640.1 granule-bound starch synthase 1 [Cucumis melo var. makuwa] [Cucumis melo]	ko01100//Metabolic pathways;ko01110//Biosynthesis of secondary metabolites;ko00500//Starch and sucrose metabolism
ncbi_120092815	K10867	down	down_back	NBS1	XP_011651398.1 nijmegen breakage syndrome 1 protein isoform X1 [Cucumis sativus]	ko03440//Homologous recombination
ncbi_120092821	K14379	up_down	up_back	PAP3	KAA0046433.1 Purple acid phosphatase 3 [Cucumis melo var. makuwa] [Cucumis melo]	ko01100//Metabolic pathways;ko00740//Riboflavin metabolism
ncbi_120092851	K20772	down_up	up	ACS1	BAA93712.1 1-aminocyclopropane-1-carboxylate synthase [Cucumis melo]	ko01100//Metabolic pathways;ko01110//Biosynthesis of secondary metabolites;ko04016//MAPK signaling pathway - plant;ko00270//Cysteine and methionine metabolism
ncbi_120092858	K00696	up_back	up	SPS2	XP_008457154.1 PREDICTED: probable sucrose-phosphate synthase 2 [Cucumis melo]	ko01100//Metabolic pathways;ko01110//Biosynthesis of secondary metabolites;ko00500//Starch and sucrose metabolism
ncbi_120092865	K14486	down_back	up	ARF9	XP_011654692.1 auxin response factor 9 [Cucumis sativus]	ko04075//Plant hormone signal transduction
ncbi_120092868	K04706	down	down_back	--	XP_008437346.1 PREDICTED: E4 SUMO-protein ligase PIAL2 isoform X1 [Cucumis melo]	ko04120//Ubiquitin mediated proteolysis
ncbi_120092881	K04123	down_back	up_back	KAO1	XP_011656712.1 ent-kaurenoic acid oxidase 1 [Cucumis sativus]	ko01100//Metabolic pathways;ko01110//Biosynthesis of secondary metabolites;ko00904//Diterpenoid biosynthesis
ncbi_120092886	K01194	up	down_back	TRE1	XP_008437392.1 PREDICTED: probable trehalase [Cucumis melo]	ko01100//Metabolic pathways;ko01110//Biosynthesis of secondary metabolites;ko00500//Starch and sucrose metabolism
ncbi_120092887	K01194	down_back	down_up	TRE1	XP_008437392.1 PREDICTED: probable trehalase [Cucumis melo]	ko01100//Metabolic pathways;ko01110//Biosynthesis of secondary metabolites;ko00500//Starch and sucrose metabolism
ncbi_120092895	K14484	up	down	AUX22D	KAE8647912.1 hypothetical protein Csa_000649 [Cucumis sativus]	ko04075//Plant hormone signal transduction
ncbi_120092921	K01595	up	down_back	PPC4	XP_022928932.1 phosphoenolpyruvate carboxylase 4 [Cucurbita moschata]	ko01100//Metabolic pathways;ko01200//Carbon metabolism;ko00620//Pyruvate metabolism;ko00710//Carbon fixation in photosynthetic organisms
ncbi_120092957	K20600	down_back	down_up	MPK4	XP_008437327.1 PREDICTED: mitogen-activated protein kinase 4-like [Cucumis melo]	ko04626//Plant-pathogen interaction;ko04016//MAPK signaling pathway - plant
ncbi_120092961	K13811	down	down_back	APS1	XP_008449310.1 PREDICTED: ATP sulfurylase 1, chloroplastic [Cucumis melo]	ko01100//Metabolic pathways;ko01110//Biosynthesis of secondary metabolites;ko00230//Purine metabolism;ko00920//Sulfur metabolism;ko00450//Selenocompound metabolism;ko00261//Monobactam biosynthesis
ncbi_120092998	K08730	down	down_back	PSS1	XP_008467165.1 PREDICTED: CDP-diacylglycerol--serine O-phosphatidyltransferase 1-like isoform X1 [Cucumis melo]	ko01100//Metabolic pathways;ko01110//Biosynthesis of secondary metabolites;ko00564//Glycerophospholipid metabolism
ncbi_120093002	K10534	down	up	NIA	TYK26501.1 nitrate reductase [Cucumis melo var. makuwa] [Cucumis melo]	ko01100//Metabolic pathways;ko00910//Nitrogen metabolism
